# Supplementary material for: μ-Aqua-κ2 O:O-di-μ-4-methyl­benzoato-κ4 O:O′-bis­[(4-methyl­benzoato-κO)(1,10-phenanthroline-κ2 N,N′)nickel(II)]
Source: Acta Crystallogr Sect E Struct Rep Online. 2008 Jun 13;64(Pt 7):m919–20. doi: 10.1107/S1600536808017285 (PMC2961858; doi:10.1107/S1600536808017285)
Supplement: Supplementary file 2 [file e-64-0m919-Isup2.hkl]

# 
# h,k,l, Fc-squared, Fo-squared, sigma(Fo-squared) and status flag 
# 
data_I
_shelx_title ' 0 in C2/c' 
_shelx_refln_list_code          4 
_shelx_F_calc_maximum      492.86 
_exptl_crystal_F_000      2152.00 
_reflns_d_resolution_high  0.7696 
 
loop_ 
 _symmetry_equiv_pos_as_xyz 
 'x, y, z' 
 '-x, y, -z+1/2' 
 'x+1/2, y+1/2, z' 
 '-x+1/2, y+1/2, -z+1/2' 
 '-x, -y, -z' 
 'x, -y, z-1/2' 
 '-x+1/2, -y+1/2, -z' 
 'x+1/2, -y+1/2, z-1/2' 
 
_cell_length_a    23.4180 
_cell_length_b    15.4595 
_cell_length_c    15.6140 
_cell_angle_alpha  90.000 
_cell_angle_beta  122.351 
_cell_angle_gamma  90.000 
 
_shelx_F_squared_multiplier     1.000 
 
loop_ 
 _refln_index_h 
 _refln_index_k 
 _refln_index_l 
 _refln_F_squared_calc 
 _refln_F_squared_meas 
 _refln_F_squared_sigma 
 _refln_observed_status 
   2   0   0    47589.46    45666.70   2923.42 o 
   4   0   0     7604.08     8098.07    372.74 o 
   6   0   0    41925.54    40390.79   1483.54 o 
   8   0   0    18341.97    17164.24    775.81 o 
  10   0   0     2014.02     1704.15     99.77 o 
  12   0   0    19931.53    20686.31    829.63 o 
  14   0   0     6484.96     7113.60    306.17 o 
  16   0   0       50.28       54.86     65.66 o 
  18   0   0     1499.17     1609.16    182.35 o 
  20   0   0     2255.78     2516.63    311.85 o 
  22   0   0     2534.69     3978.83    480.52 o 
   1   1   0    81404.45    61670.21   6576.72 o 
   3   1   0    10687.08     9676.60    350.25 o 
   5   1   0     1123.91     1156.30     87.94 o 
   7   1   0     3291.64     3764.16    117.36 o 
   9   1   0     2894.09     3644.27    107.93 o 
  11   1   0       27.55        5.13     15.99 o 
  13   1   0     5560.49     5257.35    165.88 o 
  15   1   0     5530.52     5721.32    207.66 o 
  17   1   0       13.23        3.28     48.01 o 
  19   1   0     1160.43     1141.99    114.14 o 
  21   1   0      368.93      563.52    124.57 o 
  23   1   0      491.71      630.99    163.40 o 
  25   1   0        4.40       82.32    189.03 o 
   0   2   0    20042.61    21978.18   1479.81 o 
   2   2   0        2.95      313.19     33.11 o 
   4   2   0    58598.94    54422.69   1931.20 o 
   6   2   0    10108.73     9484.19    258.52 o 
   8   2   0     3105.12     3039.45     98.40 o 
  10   2   0    16537.92    17783.37    448.76 o 
  12   2   0     4199.02     3961.78    115.68 o 
  14   2   0      434.79      419.57     46.00 o 
  16   2   0     4021.43     4131.32    203.92 o 
  18   2   0        3.67       26.84     50.58 o 
  20   2   0      519.54      504.51     89.32 o 
  22   2   0      786.75      522.21    175.61 o 
  24   2   0      935.69      913.36    191.40 o 
   1   3   0       86.84       32.42     15.66 o 
   3   3   0    11182.64    10208.74    397.53 o 
   5   3   0       17.71       -4.60     10.38 o 
   7   3   0     5241.92     5420.43    147.35 o 
   9   3   0     7569.25     7234.90    194.45 o 
  11   3   0     1227.40     1022.41     73.34 o 
  13   3   0     1800.88     1821.32     74.10 o 
  15   3   0      593.65      602.79     62.62 o 
  17   3   0     2353.10     2334.87    176.78 o 
  19   3   0     1207.53     1472.42    180.56 o 
  21   3   0     2347.62     2679.39    271.26 o 
  23   3   0     1926.01     2499.56    361.84 o 
  25   3   0      289.41      342.82    166.18 o 
   0   4   0     4468.71     4820.53    252.75 o 
   2   4   0     2175.34     2222.36    108.95 o 
   4   4   0       44.43       30.89     15.01 o 
   6   4   0     1955.62     1702.19     71.56 o 
   8   4   0    26554.13    28117.60    614.07 o 
  10   4   0     8241.38     7417.72    179.72 o 
  12   4   0    10655.84    10586.63    265.80 o 
  14   4   0     3767.00     3721.04    131.72 o 
  16   4   0     2080.95     2067.87    138.75 o 
  18   4   0     2096.34     2165.93    306.20 o 
  20   4   0     2860.14     3323.23    298.00 o 
  22   4   0     2176.66     2527.56    437.01 o 
  24   4   0      586.77      531.25    221.13 o 
   1   5   0     3059.12     3400.37    157.93 o 
   3   5   0      188.60      272.07     30.45 o 
   5   5   0     8094.26     8857.44    321.75 o 
   7   5   0     3506.10     3448.79    102.49 o 
   9   5   0     4290.61     4568.61    120.03 o 
  11   5   0     8460.86     8970.72    216.67 o 
  13   5   0     2265.82     2122.38    139.68 o 
  15   5   0     5058.43     4923.46    226.77 o 
  17   5   0      383.30      242.28     78.82 o 
  19   5   0      930.83     1258.22    421.69 o 
  21   5   0      170.55      253.56    131.05 o 
  23   5   0       34.14      156.14    135.96 o 
   0   6   0     1051.53      986.24     79.24 o 
   2   6   0     4310.25     4510.77    139.25 o 
   4   6   0    13767.38    14969.39    424.27 o 
   6   6   0     1646.00     1962.03    115.80 o 
   8   6   0    11828.74    12396.43    321.45 o 
  10   6   0     6253.56     6042.88    157.58 o 
  12   6   0     8723.51     8655.55    282.56 o 
  14   6   0      246.94      356.08     59.44 o 
  16   6   0       24.88       -6.81     61.28 o 
  18   6   0      325.24      230.05    101.32 o 
  20   6   0     1622.69     1286.39    243.17 o 
  22   6   0      793.86      933.30    187.08 o 
  24   6   0     1160.97     1624.57    257.60 o 
   1   7   0    10936.52    11055.12    297.87 o 
   3   7   0    26082.23    29171.98    742.00 o 
   5   7   0      350.70      425.99     37.27 o 
   7   7   0    28086.00    29366.35    795.28 o 
   9   7   0    27369.16    28024.67    712.87 o 
  11   7   0    21690.74    22948.06    594.88 o 
  13   7   0     2822.21     2892.49    140.36 o 
  15   7   0      847.49      936.21    116.11 o 
  17   7   0      952.48      809.76    147.99 o 
  19   7   0     1250.03     1222.26    186.62 o 
  21   7   0     1015.51     1258.33    211.47 o 
  23   7   0     1571.43     1684.97    255.59 o 
   0   8   0    12210.34    15088.41    532.41 o 
   2   8   0      452.15      300.57     45.11 o 
   4   8   0     2356.69     2309.53    120.37 o 
   6   8   0     1699.92     1685.83     77.81 o 
   8   8   0     2668.68     2210.84    165.92 o 
  10   8   0     2033.00     2066.78     88.51 o 
  12   8   0      906.60      895.60     61.67 o 
  14   8   0      335.76      333.46     67.98 o 
  16   8   0      784.81      873.73    155.99 o 
  18   8   0       60.04       88.48    103.50 o 
  20   8   0      489.21      436.51    198.32 o 
  22   8   0      449.04      351.39    160.49 o 
   1   9   0        2.56      -11.82     22.74 o 
   3   9   0      108.41      101.51     28.55 o 
   5   9   0      830.51      864.76     57.66 o 
   7   9   0       71.66        5.23     23.38 o 
   9   9   0     1035.76     1056.67     65.08 o 
  11   9   0     1928.00     1958.42     97.23 o 
  13   9   0      814.29      830.96     74.87 o 
  15   9   0      119.59       84.11     74.60 o 
  17   9   0       51.24        1.48     94.71 o 
  19   9   0        0.49       93.21    118.56 o 
  21   9   0      175.56      261.13    145.99 o 
   0  10   0     2019.16     1496.52    164.23 o 
   2  10   0     4512.00     4794.49    156.87 o 
   4  10   0     1648.30     1499.61     79.37 o 
   6  10   0      183.76      161.28     36.72 o 
   8  10   0     2186.03     2416.33    103.05 o 
  10  10   0     6206.91     6403.38    253.83 o 
  12  10   0     6275.78     6449.43    222.61 o 
  14  10   0     1617.74     1784.16    386.36 o 
  16  10   0       23.23       24.13    154.36 o 
  18  10   0        4.81       19.71    102.04 o 
  20  10   0      233.07      201.46    137.03 o 
  22  10   0       98.43      616.09    249.66 o 
   1  11   0    17323.24    18217.89    526.03 o 
   3  11   0     5564.67     5410.36    176.55 o 
   5  11   0      928.72      848.05     68.96 o 
   7  11   0     1037.16     1054.25     79.46 o 
   9  11   0     2784.94     2723.91    141.48 o 
  11  11   0    11229.01    12251.01    411.63 o 
  13  11   0     1536.01     1812.91    171.54 o 
  15  11   0       27.63      -25.95     78.44 o 
  17  11   0      129.50       65.83    103.83 o 
  19  11   0      274.40      111.88    133.43 o 
  21  11   0      404.27      878.27    282.09 o 
   0  12   0     5108.30     5169.43    528.59 o 
   2  12   0      779.66      700.79     61.54 o 
   4  12   0      940.21      967.34     76.07 o 
   6  12   0     1571.74     1500.92     96.40 o 
   8  12   0       60.47       60.34     41.75 o 
  10  12   0       75.23       28.53     43.95 o 
  12  12   0        1.16        5.92     69.35 o 
  14  12   0      111.26       54.99     78.46 o 
  16  12   0       56.92       19.34     88.56 o 
  18  12   0       61.29       52.63    136.01 o 
  20  12   0      109.78        7.83    186.12 o 
   1  13   0      681.40      424.69     72.97 o 
   3  13   0      304.44      275.30     58.19 o 
   5  13   0      959.66      948.41    102.02 o 
   7  13   0      535.68      346.87     76.10 o 
   9  13   0      219.50      153.32     51.74 o 
  11  13   0     3370.20     3475.06    250.35 o 
  13  13   0      663.12      609.46    126.15 o 
  15  13   0      133.60      124.26     96.72 o 
  17  13   0       54.44     -143.00    106.64 o 
  19  13   0      795.73      750.98    269.34 o 
   0  14   0     1754.89     1810.96    192.51 o 
   2  14   0     1568.22     1554.69    124.80 o 
   4  14   0     1044.55      925.41     90.45 o 
   6  14   0       17.43       24.67     58.23 o 
   8  14   0      418.21      445.71     68.68 o 
  10  14   0      788.70      940.99    150.94 o 
  12  14   0     2226.50     2334.82    215.28 o 
  14  14   0      795.70      754.00    142.18 o 
  16  14   0       29.19      -14.38    107.79 o 
  18  14   0      494.35      457.93    225.94 o 
   1  15   0     2413.65     2282.31    205.57 o 
   3  15   0      797.39      797.77     95.33 o 
   5  15   0      259.27      280.36     78.97 o 
   7  15   0      504.06      452.79     72.09 o 
   9  15   0      473.96      320.04    116.22 o 
  11  15   0      948.27      971.27    208.84 o 
  13  15   0      440.03      442.59    125.37 o 
  15  15   0      194.52      204.41    119.06 o 
  17  15   0       41.38       84.56    196.86 o 
   0  16   0        1.94        4.83     83.74 o 
   2  16   0      900.21      838.53    127.42 o 
   4  16   0      565.04      458.73    102.03 o 
   6  16   0        8.89       43.42     67.31 o 
   8  16   0      153.54      176.00     82.04 o 
  10  16   0       63.85       24.06     91.97 o 
  12  16   0        1.04      -13.75     95.72 o 
  14  16   0        1.15      -61.65     98.56 o 
   1  17   0     2379.22     2306.71    204.92 o 
   3  17   0     2674.09     2298.24    482.49 o 
   5  17   0      212.62       96.12     87.65 o 
   7  17   0      273.10      133.32     85.08 o 
   9  17   0     1282.87     1528.82    159.43 o 
  11  17   0      553.39      449.80    131.38 o 
  13  17   0      603.76      567.79    179.19 o 
   0  18   0      804.34     1097.72    275.61 o 
   2  18   0      539.99      817.46    139.92 o 
   4  18   0      203.34       60.18     87.34 o 
   6  18   0        0.48      -55.40     85.43 o 
   8  18   0      760.49      665.44    121.17 o 
  10  18   0      344.85      223.57    138.87 o 
   1  19   0        9.00       62.60    127.11 o 
   3  19   0        0.70      -90.73     87.92 o 
   5  19   0       24.38      -13.73    120.78 o 
   7  19   0      163.49      127.43    106.08 o 
   0  20   0      515.49      739.12    269.12 o 
   2  20   0      125.58      140.01    143.67 o 
 -23   1   1      941.91     1233.61    291.60 o 
 -21   1   1      111.55      185.53     71.23 o 
 -19   1   1      358.56      250.38     67.17 o 
 -17   1   1     2570.00     2673.01    116.81 o 
 -15   1   1     8745.94     8979.51    264.76 o 
 -13   1   1     6894.77     6423.20    171.95 o 
 -11   1   1     4670.75     5182.71    138.97 o 
  -9   1   1       18.87        4.80     12.21 o 
  -7   1   1      118.36      190.51     19.17 o 
  -5   1   1     1104.83     1352.86     66.68 o 
  -3   1   1    29883.71    30723.82    867.44 o 
  -1   1   1    76701.72    46421.61   3094.97 o 
   1   1   1      652.36      867.31     79.86 o 
   3   1   1    78561.66    75773.23   2361.50 o 
   5   1   1    44818.81    44114.15   1246.95 o 
   7   1   1     7672.21     7991.42    223.24 o 
   9   1   1     6609.02     6702.95    170.63 o 
  11   1   1     8148.09     7828.68    199.74 o 
  13   1   1     3544.32     3639.70    178.17 o 
  15   1   1     3651.71     3698.14    190.31 o 
  17   1   1      102.67      122.12     58.59 o 
  19   1   1     4554.58     5156.40    260.55 o 
  21   1   1     1352.79     1279.62    138.97 o 
  23   1   1      621.22      615.22    117.53 o 
 -24   2   1      769.09      784.08    175.38 o 
 -22   2   1      359.76      191.70    120.15 o 
 -20   2   1      882.46      881.48    102.27 o 
 -18   2   1     3424.19     3683.73    205.98 o 
 -16   2   1    12537.16    13072.48    374.89 o 
 -14   2   1     7990.99     7832.16    204.48 o 
 -12   2   1     2081.77     1985.06     67.78 o 
 -10   2   1    13298.63    13919.49    348.47 o 
  -8   2   1     3919.31     3905.68    160.60 o 
  -6   2   1     4483.48     4572.56    143.65 o 
  -4   2   1   163642.83   151745.22   4837.59 o 
  -2   2   1   242910.28   203062.84   7151.88 o 
   0   2   1     2765.66     3034.55    100.53 o 
   2   2   1     1662.17     1380.33     61.92 o 
   4   2   1    86355.80    87800.39   3239.28 o 
   6   2   1    40451.86    38663.13    938.32 o 
   8   2   1     8179.29     7555.69    200.83 o 
  10   2   1     2693.18     2369.94    133.48 o 
  12   2   1      810.57      653.49     50.29 o 
  14   2   1       38.89       41.69     44.10 o 
  16   2   1    12840.40    11651.13    545.07 o 
  18   2   1     2617.31     3348.41    197.13 o 
  20   2   1     2988.59     3224.41    313.53 o 
  22   2   1      647.01      500.19    109.23 o 
  24   2   1       77.91      120.04    269.90 o 
 -25   3   1       10.00      203.28    145.34 o 
 -23   3   1        3.48      -36.06    104.08 o 
 -21   3   1     1080.16     1249.49    185.57 o 
 -19   3   1      426.62      439.86     93.41 o 
 -17   3   1     6103.22     6357.51    274.27 o 
 -15   3   1     1641.66     1688.61     80.53 o 
 -13   3   1      152.97      145.74     25.58 o 
 -11   3   1      576.89      593.72     44.15 o 
  -9   3   1     1481.57     1614.08     95.19 o 
  -7   3   1     1375.37     1410.72     56.01 o 
  -5   3   1    12048.40    11607.76    442.84 o 
  -3   3   1     1528.52     1767.01    108.63 o 
  -1   3   1      313.89      265.56     21.30 o 
   1   3   1     1670.18     1769.42    106.00 o 
   3   3   1      562.63      518.98     46.08 o 
   5   3   1     6730.29     6787.03    238.61 o 
   7   3   1    13459.01    13177.51    342.25 o 
   9   3   1      936.50      833.70     74.36 o 
  11   3   1     9082.44     9092.54    296.29 o 
  13   3   1     1603.29     1790.88    120.54 o 
  15   3   1       51.87       74.76     48.74 o 
  17   3   1     3593.90     3409.28    399.97 o 
  19   3   1      379.16      378.87     85.34 o 
  21   3   1      126.22       83.66     90.27 o 
  23   3   1      200.39       90.84    143.51 o 
 -24   4   1      453.06      719.20    177.31 o 
 -22   4   1       35.68        3.98    104.86 o 
 -20   4   1      567.29      561.96    136.79 o 
 -18   4   1     1914.49     1591.96    150.11 o 
 -16   4   1     1021.91     1154.75     81.58 o 
 -14   4   1     2067.66     2279.43    128.39 o 
 -12   4   1      244.48      194.36     26.31 o 
 -10   4   1      502.64      571.20     39.17 o 
  -8   4   1    23362.57    25670.69    632.87 o 
  -6   4   1    12691.08    12303.24    414.24 o 
  -4   4   1    21764.69    21844.25    711.24 o 
  -2   4   1      665.47      711.72     49.98 o 
   0   4   1     8059.88     8794.87    353.14 o 
   2   4   1     2453.81     2754.62    160.69 o 
   4   4   1     2732.13     2826.26    112.74 o 
   6   4   1    13593.87    13618.72    378.10 o 
   8   4   1    14321.64    14827.89    360.38 o 
  10   4   1     2883.84     2560.33    101.92 o 
  12   4   1      476.62      343.06     42.80 o 
  14   4   1      894.07      852.75    100.20 o 
  16   4   1     3578.96     3510.74    192.60 o 
  18   4   1     3500.33     3689.88    210.43 o 
  20   4   1     1353.47     1184.85    152.46 o 
  22   4   1     1036.23      799.98    178.90 o 
  24   4   1        5.21       60.44    137.14 o 
 -25   5   1      901.97      853.41    465.31 o 
 -23   5   1     1577.63     1372.18    211.49 o 
 -21   5   1      522.63      468.42    138.10 o 
 -19   5   1        3.69        3.43     83.50 o 
 -17   5   1      155.45      109.05     47.03 o 
 -15   5   1     8876.87     9453.55    263.50 o 
 -13   5   1    10764.44    11043.21    297.21 o 
 -11   5   1    17440.90    17946.69    384.88 o 
  -9   5   1     2152.85     2074.28     59.52 o 
  -7   5   1    10831.50    11686.86    360.82 o 
  -5   5   1    12026.61    10918.88    336.72 o 
  -3   5   1    20361.55    20190.03    546.60 o 
  -1   5   1    24766.19    25529.67    764.43 o 
   1   5   1      556.56      460.10     35.85 o 
   3   5   1     9879.66     9261.67    243.16 o 
   5   5   1    17339.94    17559.31    480.00 o 
   7   5   1    56776.60    60263.28   1605.52 o 
   9   5   1    10369.38     9275.46    238.12 o 
  11   5   1     5212.53     5163.04    158.74 o 
  13   5   1     2628.70     2654.38    162.03 o 
  15   5   1       77.50       21.32     49.27 o 
  17   5   1     2478.91     2208.42    160.57 o 
  19   5   1     4867.73     5782.31    335.59 o 
  21   5   1     1584.92     1609.68    229.55 o 
  23   5   1      436.33      326.50    216.10 o 
 -24   6   1      983.73     1053.27    210.89 o 
 -22   6   1     1246.10     1238.36    209.90 o 
 -20   6   1      218.44       83.61    111.29 o 
 -18   6   1       77.74       -7.66     77.06 o 
 -16   6   1       78.33       91.17     48.24 o 
 -14   6   1     8823.57     9058.61    495.20 o 
 -12   6   1    10857.71    11257.51    252.99 o 
 -10   6   1     5032.48     4644.27    112.12 o 
  -8   6   1     1559.03     1795.95     71.33 o 
  -6   6   1     2978.49     2905.19     96.94 o 
  -4   6   1       33.41       75.56     19.21 o 
  -2   6   1      312.48      221.57     27.48 o 
   0   6   1       45.05       35.34     16.85 o 
   2   6   1       79.46       87.28     21.89 o 
   4   6   1     6383.04     6830.30    176.72 o 
   6   6   1      397.05      272.49     46.30 o 
   8   6   1    22075.29    23076.06    590.00 o 
  10   6   1     7316.27     7076.29    205.64 o 
  12   6   1    10846.35    10647.87    330.83 o 
  14   6   1     3642.52     3867.43    200.90 o 
  16   6   1      493.90      504.22     83.40 o 
  18   6   1     2373.53     2315.14    198.42 o 
  20   6   1      937.96     1053.90    190.76 o 
  22   6   1      262.31      214.06    133.59 o 
 -23   7   1       10.95      -12.42    120.48 o 
 -21   7   1        6.24      139.83    118.15 o 
 -19   7   1      215.72       33.77    158.38 o 
 -17   7   1      314.30      387.57    181.43 o 
 -15   7   1       38.88       -9.22     40.60 o 
 -13   7   1        5.61      -30.27     25.89 o 
 -11   7   1      601.49      592.78     38.30 o 
  -9   7   1     1607.32     1608.94     83.26 o 
  -7   7   1     2261.37     2570.61     86.41 o 
  -5   7   1      748.28      655.36     44.34 o 
  -3   7   1       35.86        6.67     18.97 o 
  -1   7   1       75.54       94.11     22.77 o 
   1   7   1     6086.34     6278.20    231.45 o 
   3   7   1    18349.26    20271.92    524.20 o 
   5   7   1     1804.65     1888.80     75.34 o 
   7   7   1      248.97      271.61     43.39 o 
   9   7   1      969.08      901.76     53.84 o 
  11   7   1      162.40      137.30     31.74 o 
  13   7   1     1123.12     1055.72     80.39 o 
  15   7   1        0.54        5.95     64.24 o 
  17   7   1     1072.99      907.99    125.39 o 
  19   7   1       64.18       56.56    109.73 o 
  21   7   1       15.12     -173.63    115.76 o 
  23   7   1        0.10      278.96    206.48 o 
 -24   8   1      841.50      183.21    219.46 o 
 -22   8   1      117.72      -46.10    116.51 o 
 -20   8   1      100.47      107.75    178.18 o 
 -18   8   1     1856.19     1882.16    458.26 o 
 -16   8   1     1834.72     2024.55    148.14 o 
 -14   8   1     3359.24     3724.05    230.99 o 
 -12   8   1     4825.77     4984.52    205.53 o 
 -10   8   1     4791.13     4794.57    175.79 o 
  -8   8   1      260.79      337.50     38.79 o 
  -6   8   1     3281.33     3345.98    155.56 o 
  -4   8   1    11170.59    11118.27    304.35 o 
  -2   8   1      650.72     1078.77     68.04 o 
   0   8   1    10103.35    10601.20    290.13 o 
   2   8   1     9620.26    11157.19    330.49 o 
   4   8   1        8.32       -6.71     21.80 o 
   6   8   1     2983.92     2591.76     90.77 o 
   8   8   1    17069.44    17244.23    487.80 o 
  10   8   1     5367.72     5607.31    188.16 o 
  12   8   1      188.24      187.06     48.28 o 
  14   8   1      136.13      123.02     60.08 o 
  16   8   1       38.14      -60.03     80.67 o 
  18   8   1      443.80      603.66    145.18 o 
  20   8   1      185.25      133.98    129.97 o 
  22   8   1      152.54       56.86    143.71 o 
 -23   9   1      695.63      637.31    358.82 o 
 -21   9   1        8.20      -38.07    109.87 o 
 -19   9   1      875.15      503.25    148.18 o 
 -17   9   1      748.67      594.44    139.81 o 
 -15   9   1     2828.70     2784.65    159.97 o 
 -13   9   1     7226.71     7670.38    428.37 o 
 -11   9   1     3476.82     3156.86    236.80 o 
  -9   9   1     1283.58     1335.91     93.27 o 
  -7   9   1     5745.98     6105.53    189.16 o 
  -5   9   1    21689.84    22503.58    588.74 o 
  -3   9   1    13565.20    13730.89    372.82 o 
  -1   9   1     6346.21     6123.24    189.83 o 
   1   9   1     7972.97     8842.25    251.72 o 
   3   9   1     1521.84     1909.54     94.03 o 
   5   9   1     7832.68     8108.84    216.47 o 
   7   9   1    17717.49    18096.01    475.02 o 
   9   9   1    11001.37    11675.75    346.05 o 
  11   9   1      950.56      996.34    119.10 o 
  13   9   1      343.95      302.05     71.42 o 
  15   9   1     1688.23     1658.32    415.65 o 
  17   9   1      695.93      612.46    150.60 o 
  19   9   1      452.22      587.07    246.52 o 
  21   9   1      326.21      139.83    156.48 o 
 -22  10   1        7.12       -4.57    126.37 o 
 -20  10   1      166.42      305.12    142.65 o 
 -18  10   1      258.32       49.82    114.99 o 
 -16  10   1        3.17      -47.09     71.72 o 
 -14  10   1      102.73      103.01     52.31 o 
 -12  10   1     3870.58     4064.81    161.16 o 
 -10  10   1       41.94       21.52     35.29 o 
  -8  10   1      472.70      533.61     62.16 o 
  -6  10   1      794.85      816.55     60.39 o 
  -4  10   1     2409.25     2427.26    118.33 o 
  -2  10   1     1861.44     1676.12    125.87 o 
   0  10   1     5590.49     5746.38    179.86 o 
   2  10   1     1699.92     1749.34    115.82 o 
   4  10   1      832.11      886.10     61.75 o 
   6  10   1      488.37      472.61     46.17 o 
   8  10   1     4182.99     4224.13    155.99 o 
  10  10   1     2003.72     2096.29    114.82 o 
  12  10   1       63.21       -4.14     51.99 o 
  14  10   1      434.51      569.35    131.18 o 
  16  10   1      186.51      239.51    113.46 o 
  18  10   1       11.34      178.68    179.08 o 
  20  10   1      397.67      490.78    162.55 o 
 -21  11   1      628.88      567.06    185.56 o 
 -19  11   1      115.71      110.14    123.46 o 
 -17  11   1      414.93      222.81    102.70 o 
 -15  11   1      539.18      351.58     97.17 o 
 -13  11   1     1108.82      885.71     93.69 o 
 -11  11   1       89.24       17.27     43.17 o 
  -9  11   1      910.00      843.28    112.25 o 
  -7  11   1        1.38       29.67     33.18 o 
  -5  11   1     1653.99     1706.70     90.03 o 
  -3  11   1      842.31      940.08     66.65 o 
  -1  11   1     1664.54     1550.94     89.35 o 
   1  11   1        5.06        3.44     30.25 o 
   3  11   1      552.56      539.31     56.94 o 
   5  11   1     6157.66     6441.11    220.85 o 
   7  11   1       56.64       93.72     35.26 o 
   9  11   1     1680.23     1621.31    108.06 o 
  11  11   1     2355.12     2734.32    155.95 o 
  13  11   1      262.67      282.35     81.29 o 
  15  11   1       61.73       74.87     94.78 o 
  17  11   1      345.32      258.92    126.81 o 
  19  11   1      122.11      126.83    127.78 o 
 -20  12   1      108.14      156.50    138.95 o 
 -18  12   1       60.10      217.44    180.42 o 
 -16  12   1      484.38      392.28    114.02 o 
 -14  12   1     1764.09     2128.36    200.66 o 
 -12  12   1     4522.04     4760.00    304.00 o 
 -10  12   1        5.40       -8.47     40.81 o 
  -8  12   1       90.85      142.00     57.01 o 
  -6  12   1     2487.90     2718.38    158.60 o 
  -4  12   1     7643.49     7989.61    265.32 o 
  -2  12   1     8518.06     9164.66    320.95 o 
   0  12   1     4789.69     4886.60    202.85 o 
   2  12   1      254.49      243.31     47.23 o 
   4  12   1     3192.48     3363.35    147.48 o 
   6  12   1      506.75      561.47     55.09 o 
   8  12   1     1706.31     1741.29    109.62 o 
  10  12   1    11421.26    11984.67    477.24 o 
  12  12   1     1371.51     1465.12    141.25 o 
  14  12   1       40.67       -6.53     82.93 o 
  16  12   1      432.65      400.60    151.04 o 
  18  12   1      956.69      715.05    240.26 o 
 -19  13   1      347.74      562.81    179.42 o 
 -17  13   1      514.82      318.25    178.87 o 
 -15  13   1      907.37      506.57    167.28 o 
 -13  13   1     1178.87     1313.00    161.84 o 
 -11  13   1      608.62      568.01     92.26 o 
  -9  13   1     1803.95     1793.01    209.10 o 
  -7  13   1     3372.68     3529.82    202.06 o 
  -5  13   1     4352.76     4358.17    224.05 o 
  -3  13   1     9734.91    10143.22    398.51 o 
  -1  13   1      571.19      455.84     64.43 o 
   1  13   1      464.72      476.13     77.03 o 
   3  13   1       43.04       44.12     42.00 o 
   5  13   1     2050.10     2124.95    165.44 o 
   7  13   1      175.09      220.63     60.12 o 
   9  13   1     1935.38     1952.70    157.76 o 
  11  13   1      877.64     1285.59    160.56 o 
  13  13   1      367.01      393.38    106.77 o 
  15  13   1      612.00      481.01    148.47 o 
  17  13   1      731.80      667.73    177.03 o 
 -18  14   1      360.52      315.20    222.14 o 
 -16  14   1       38.39       15.96    103.57 o 
 -14  14   1       80.25      137.27     97.45 o 
 -12  14   1      230.73       78.09    131.40 o 
 -10  14   1     2086.70     2026.72    156.34 o 
  -8  14   1      299.99      203.43     74.04 o 
  -6  14   1      215.15      175.92     66.77 o 
  -4  14   1      469.98      168.78     75.29 o 
  -2  14   1       94.32       79.35     57.03 o 
   0  14   1     1506.54     1647.83    129.79 o 
   2  14   1     1132.35     1006.10    116.15 o 
   4  14   1      710.34      701.66    133.32 o 
   6  14   1      136.12       16.49     55.64 o 
   8  14   1      774.41      854.47    107.35 o 
  10  14   1        3.11       58.26     81.75 o 
  12  14   1       60.04       -7.37     90.39 o 
  14  14   1       23.82      211.64    109.53 o 
  16  14   1       11.90       56.34    141.13 o 
 -17  15   1      137.63       18.42    145.86 o 
 -15  15   1      785.83      612.89    155.51 o 
 -13  15   1     1305.02     1143.77    272.28 o 
 -11  15   1        5.34       16.54     71.35 o 
  -9  15   1      109.65      109.61     56.56 o 
  -7  15   1      229.71      129.65     70.83 o 
  -5  15   1      304.56      217.63     85.10 o 
  -3  15   1     1792.32     1867.73    205.75 o 
  -1  15   1     3096.60     2999.97    181.09 o 
   1  15   1     1561.10     1613.91    188.27 o 
   3  15   1      779.68      664.40    113.55 o 
   5  15   1     1951.51     1993.72    161.62 o 
   7  15   1     1934.28     2222.27    174.79 o 
   9  15   1      293.18      288.25    102.05 o 
  11  15   1      104.06      172.13     97.03 o 
  13  15   1        7.00      -64.32     88.72 o 
  15  15   1      117.90      -35.40    112.16 o 
 -16  16   1     1362.64     1922.38    752.66 o 
 -14  16   1      963.05     1165.85    176.68 o 
 -12  16   1     1245.52     1204.00    170.77 o 
 -10  16   1       33.88       -4.09     75.67 o 
  -8  16   1       69.82      125.31     78.62 o 
  -6  16   1      102.33      124.46    102.94 o 
  -4  16   1     1346.77     1586.28    233.11 o 
  -2  16   1      713.90      738.72    217.54 o 
   0  16   1     1542.06     1355.61    131.03 o 
   2  16   1      595.12      533.97    114.07 o 
   4  16   1      173.29      137.54     73.62 o 
   6  16   1      873.40      961.12    136.55 o 
   8  16   1     1389.48     1540.54    196.03 o 
  10  16   1      698.29      749.60    158.70 o 
  12  16   1      405.98      331.66    160.95 o 
  14  16   1       25.76       89.84    206.70 o 
 -13  17   1      115.50       22.33    139.14 o 
 -11  17   1      154.65      127.80    117.60 o 
  -9  17   1        0.43      -42.91     77.68 o 
  -7  17   1        8.08      -23.86     77.79 o 
  -5  17   1       77.15       -0.30     70.44 o 
  -3  17   1      376.80      297.22     98.01 o 
  -1  17   1      193.31       71.17     81.00 o 
   1  17   1       48.26       -2.50     66.87 o 
   3  17   1      264.34      221.63     95.33 o 
   5  17   1      568.08      402.42    111.40 o 
   7  17   1      643.94      627.84    114.74 o 
   9  17   1      495.62      448.76    125.41 o 
  11  17   1      125.87      158.31    119.75 o 
 -12  18   1      223.11       25.43    131.71 o 
 -10  18   1      170.79       89.39     90.30 o 
  -8  18   1       18.64       14.66     91.39 o 
  -6  18   1       10.15     -102.44     84.15 o 
  -4  18   1      344.89      320.71    117.88 o 
  -2  18   1      748.85      871.94    237.58 o 
   0  18   1      928.99      929.29    143.18 o 
   2  18   1      319.97      219.17    102.45 o 
   4  18   1        9.55      -43.69     86.59 o 
   6  18   1      125.15      -11.43     84.84 o 
   8  18   1       62.42       69.97    109.14 o 
  10  18   1        1.59     -115.10    117.28 o 
  -9  19   1       15.20      -32.48     99.20 o 
  -7  19   1      101.91      154.86    131.94 o 
  -5  19   1      327.70      329.54    109.02 o 
  -3  19   1     1243.64     1210.12    168.50 o 
  -1  19   1     1257.33     1158.91    330.08 o 
   1  19   1      249.77      192.34    140.98 o 
   3  19   1        9.37      -14.18    128.84 o 
   5  19   1      492.98      475.37    138.20 o 
   7  19   1     1475.40     1647.26    178.00 o 
  -2  20   1     1021.10     1149.53    220.98 o 
   0  20   1      384.09      709.99    195.42 o 
 -22   0   2      671.91      712.98    145.28 o 
 -20   0   2     1287.32     1293.84    167.82 o 
 -18   0   2     7230.91     8355.72    362.78 o 
 -16   0   2    19488.72    19870.42    933.93 o 
 -14   0   2     9015.33     9338.91    349.81 o 
 -12   0   2     3811.56     3951.05    159.19 o 
 -10   0   2     4167.48     3723.15    144.95 o 
  -8   0   2      476.04      590.04    110.40 o 
  -6   0   2     5252.21     4625.00    186.02 o 
  -4   0   2    65852.79    64434.04   2981.22 o 
  -2   0   2    11828.21    12468.23    822.79 o 
   0   0   2     2863.00     2929.20    221.24 o 
   2   0   2    91519.87    90719.79   6047.88 o 
   4   0   2    16026.89    15751.33    594.50 o 
   6   0   2    10939.75    11010.88    557.81 o 
   8   0   2     7772.05     7930.37    428.04 o 
  10   0   2    16059.69    16448.40   1192.13 o 
  12   0   2     1788.08     1661.01    229.30 o 
  14   0   2    19756.21    19449.69   1309.35 o 
  16   0   2      466.26      532.60    118.62 o 
  18   0   2     2269.08     2555.28    251.73 o 
  20   0   2       28.05       75.34    104.38 o 
  22   0   2      135.34      213.96    134.18 o 
 -23   1   2       11.94       44.41     97.74 o 
 -21   1   2      234.46      160.72     79.47 o 
 -19   1   2     4661.28     4738.34    167.73 o 
 -17   1   2     5141.69     5420.06    178.62 o 
 -15   1   2     8176.42     8212.94    193.03 o 
 -13   1   2      890.11      905.58     42.82 o 
 -11   1   2       21.69       26.54     15.14 o 
  -9   1   2     1381.02     1403.50     70.36 o 
  -7   1   2     3002.69     2672.59     83.70 o 
  -5   1   2     5758.15     5244.98    178.18 o 
  -3   1   2     3631.67     1454.76    142.50 o 
  -1   1   2     1620.45     1853.39     95.39 o 
   1   1   2    33038.92    33719.38   2267.26 o 
   3   1   2      204.69      255.86     43.72 o 
   5   1   2    11769.67    11764.05    371.21 o 
   7   1   2    15322.00    15583.70    630.37 o 
   9   1   2     3522.15     2969.27    200.84 o 
  11   1   2       45.10       32.28     37.74 o 
  13   1   2      766.77      866.95    141.07 o 
  15   1   2    15987.01    16239.83    606.48 o 
  17   1   2     2909.88     2692.75    185.08 o 
  19   1   2      303.34      173.53    100.26 o 
  21   1   2        1.65       -8.20     75.81 o 
  23   1   2      358.55      634.86    120.64 o 
 -24   2   2      110.06       11.59    109.02 o 
 -22   2   2        1.14      -40.71     90.30 o 
 -20   2   2     1499.64     1317.68    140.86 o 
 -18   2   2      379.82      386.09     48.09 o 
 -16   2   2      110.15      107.16     30.68 o 
 -14   2   2     1531.20     1657.64     61.38 o 
 -12   2   2      403.56      390.32     48.64 o 
 -10   2   2     4070.85     4361.63    125.90 o 
  -8   2   2     1089.90     1164.92     67.22 o 
  -6   2   2     2572.58     2642.66    143.16 o 
  -4   2   2     3991.15     4487.55    149.78 o 
  -2   2   2      313.37      267.65     16.80 o 
   0   2   2    17731.45    18423.55    866.95 o 
   2   2   2     6537.08     6500.63    238.94 o 
   4   2   2      269.55      289.75     37.49 o 
   6   2   2     2620.24     2733.51    110.91 o 
   8   2   2      472.72      539.48     61.58 o 
  10   2   2      124.09      123.85     43.28 o 
  12   2   2     2874.85     2610.26    218.08 o 
  14   2   2     1328.00     1178.31    104.10 o 
  16   2   2     1060.19     1024.72    104.36 o 
  18   2   2      783.51      795.75    171.49 o 
  20   2   2      118.88       86.13     72.93 o 
  22   2   2       16.69      -10.07     87.08 o 
 -25   3   2      263.89      589.97    167.23 o 
 -23   3   2        0.74      -98.36     99.22 o 
 -21   3   2     1127.80     1158.44    176.91 o 
 -19   3   2     5878.48     6300.34    246.65 o 
 -17   3   2     9055.81     9852.36    294.37 o 
 -15   3   2     6548.68     6214.21    195.02 o 
 -13   3   2     6458.37     6618.54    178.15 o 
 -11   3   2     3439.32     3489.15    146.10 o 
  -9   3   2    13114.97    13369.84    363.16 o 
  -7   3   2    37186.70    36915.11   1073.55 o 
  -5   3   2    17051.71    16823.93    766.18 o 
  -3   3   2     6442.21     6586.31    224.25 o 
  -1   3   2     8561.47     8362.88    317.30 o 
   1   3   2     4343.73     4593.76    220.47 o 
   3   3   2    17262.04    17239.44    677.86 o 
   5   3   2    99520.66   101266.91   3388.18 o 
   7   3   2    17336.84    17051.56    532.45 o 
   9   3   2    10335.18    10370.27    311.42 o 
  11   3   2      928.04      951.25     86.66 o 
  13   3   2     1388.68     1314.70    108.74 o 
  15   3   2     3063.39     2982.34    250.14 o 
  17   3   2     4556.80     4498.45    237.00 o 
  19   3   2     3239.72     3495.48    214.71 o 
  21   3   2     1291.59     1111.37    135.20 o 
  23   3   2       48.84       45.18    132.13 o 
 -26   4   2       92.84       34.61    175.16 o 
 -24   4   2      201.19      172.33    122.79 o 
 -22   4   2      161.92       80.64    113.22 o 
 -20   4   2      930.34      709.12    199.32 o 
 -18   4   2     6471.81     7189.96    274.62 o 
 -16   4   2     7064.19     7239.54    294.26 o 
 -14   4   2     1664.52     1587.89     69.59 o 
 -12   4   2      157.37      176.09     22.75 o 
 -10   4   2    11551.36    12009.14    292.55 o 
  -8   4   2     8218.28     8005.75    233.89 o 
  -6   4   2    16868.29    16903.76    504.58 o 
  -4   4   2     4501.47     4367.47    143.59 o 
  -2   4   2    15969.65    15902.99    727.59 o 
   0   4   2      203.80      166.91     21.16 o 
   2   4   2     3702.99     3651.61    115.59 o 
   4   4   2    35281.81    36186.81   1169.11 o 
   6   4   2    50775.60    51833.43   1508.74 o 
   8   4   2      239.46      103.87     29.10 o 
  10   4   2     3843.33     3854.55    244.11 o 
  12   4   2       11.00       27.31     40.83 o 
  14   4   2      930.12      737.68     87.45 o 
  16   4   2      860.76      906.04    104.43 o 
  18   4   2     3034.41     3577.19    213.84 o 
  20   4   2      352.00      397.39    142.36 o 
  22   4   2       24.01       65.55    125.04 o 
 -25   5   2       12.87       26.98    134.94 o 
 -23   5   2      434.96      436.95    144.86 o 
 -21   5   2      728.97     1081.55    181.59 o 
 -19   5   2       70.22      -27.84     51.16 o 
 -17   5   2      145.69      128.05     43.57 o 
 -15   5   2      295.51      286.80     50.01 o 
 -13   5   2      115.87      126.12     23.48 o 
 -11   5   2     6010.89     6097.46    154.44 o 
  -9   5   2        4.19      -19.91     15.89 o 
  -7   5   2     2745.54     3255.85    102.53 o 
  -5   5   2      109.33       95.36     18.79 o 
  -3   5   2     1609.75     1757.69     55.70 o 
  -1   5   2     3796.98     4222.79    141.04 o 
   1   5   2     1259.49     1310.50     53.59 o 
   3   5   2       14.19        4.71     13.15 o 
   5   5   2     2320.08     2302.54     85.05 o 
   7   5   2       70.41       45.12     17.33 o 
   9   5   2      330.00      393.45     52.57 o 
  11   5   2      486.97      610.11     56.31 o 
  13   5   2       85.08       52.16     49.97 o 
  15   5   2       65.11       41.15     52.86 o 
  17   5   2       50.84       90.09     66.90 o 
  19   5   2        8.16       18.17     83.35 o 
  21   5   2        3.33       67.16    121.76 o 
  23   5   2      249.50      260.17    222.14 o 
 -26   6   2      373.91      545.95    194.26 o 
 -24   6   2       70.45      214.39    143.49 o 
 -22   6   2      740.98      977.25    190.20 o 
 -20   6   2      940.25      885.19    165.32 o 
 -18   6   2     1309.70     1208.56    134.70 o 
 -16   6   2      322.97      280.12     46.62 o 
 -14   6   2      840.36      986.78     62.14 o 
 -12   6   2     8384.49     8657.34    211.41 o 
 -10   6   2       11.73       34.04     16.99 o 
  -8   6   2     2779.38     2538.75    100.71 o 
  -6   6   2    10791.16    11720.29    290.46 o 
  -4   6   2       19.78       25.65     15.21 o 
  -2   6   2     1340.60     1215.10     52.01 o 
   0   6   2      105.50       87.35     19.57 o 
   2   6   2      143.42      123.59     18.93 o 
   4   6   2     2955.52     2729.93     90.01 o 
   6   6   2     7333.64     7399.43    221.76 o 
   8   6   2     5959.69     6043.05    232.17 o 
  10   6   2     2662.79     2570.14    123.30 o 
  12   6   2      450.32      351.19     55.78 o 
  14   6   2     2301.88     2528.09    162.96 o 
  16   6   2     1130.30     1060.79    117.98 o 
  18   6   2      640.55      412.28    104.38 o 
  20   6   2        9.76       61.46    116.83 o 
  22   6   2      186.74       32.21    135.70 o 
 -25   7   2      888.03     1311.57    286.46 o 
 -23   7   2      134.85       73.45    119.01 o 
 -21   7   2      217.72      -55.72     96.54 o 
 -19   7   2     1309.92     1683.19    335.00 o 
 -17   7   2     3179.97     3502.79    198.27 o 
 -15   7   2     1746.17     1628.71     93.31 o 
 -13   7   2     5818.88     5865.04    166.05 o 
 -11   7   2       24.77       17.81     19.03 o 
  -9   7   2    14504.81    14844.43    366.42 o 
  -7   7   2    12609.05    11848.64    325.60 o 
  -5   7   2    38927.23    41123.33   1102.89 o 
  -3   7   2       88.50       13.01     16.21 o 
  -1   7   2     3054.09     3211.65    136.87 o 
   1   7   2    15514.02    15211.29    432.35 o 
   3   7   2    12293.98    11168.85    276.66 o 
   5   7   2    19386.95    21185.26    538.21 o 
   7   7   2     6089.57     5618.70    178.22 o 
   9   7   2     2180.86     2173.18    179.31 o 
  11   7   2      934.80     1004.24     75.92 o 
  13   7   2     3754.56     3998.81    184.62 o 
  15   7   2     1427.58     1572.10    137.21 o 
  17   7   2     2319.29     2208.02    303.70 o 
  19   7   2      380.48      710.42    171.60 o 
  21   7   2       30.71       51.88    127.80 o 
 -24   8   2      346.81      523.95    170.71 o 
 -22   8   2       51.31      132.78    126.43 o 
 -20   8   2        4.42        4.79     97.77 o 
 -18   8   2      962.84      907.24    211.47 o 
 -16   8   2     1498.32     1538.13    157.01 o 
 -14   8   2      863.81      904.37    125.23 o 
 -12   8   2       80.75      158.98     30.45 o 
 -10   8   2     4073.98     4615.45    162.51 o 
  -8   8   2    10962.32    10861.39    277.01 o 
  -6   8   2     9791.88     9673.87    265.27 o 
  -4   8   2     8605.36     8339.55    296.37 o 
  -2   8   2     2903.46     2778.89     99.79 o 
   0   8   2      369.62      248.76     31.82 o 
   2   8   2      100.34      156.99     29.19 o 
   4   8   2     4610.34     4337.92    126.62 o 
   6   8   2     9382.49     9778.49    289.91 o 
   8   8   2     6335.00     6300.76    233.67 o 
  10   8   2     3390.83     3534.67    162.82 o 
  12   8   2     2508.85     2659.50    129.50 o 
  14   8   2     1372.66     1533.25    157.88 o 
  16   8   2     1343.75     1283.59    199.16 o 
  18   8   2     1213.03     1101.89    266.55 o 
  20   8   2      264.07      181.97    140.73 o 
 -23   9   2       25.64     -117.37    127.64 o 
 -21   9   2      282.81      218.22    139.52 o 
 -19   9   2      677.40      584.36    150.51 o 
 -17   9   2      137.16        1.84     52.42 o 
 -15   9   2      866.43      927.47     86.24 o 
 -13   9   2      256.33      272.99     42.89 o 
 -11   9   2     4053.64     4246.12    133.16 o 
  -9   9   2      204.13      182.41     33.25 o 
  -7   9   2      668.75      679.17     65.98 o 
  -5   9   2     3335.77     3660.19    143.56 o 
  -3   9   2     1727.55     1955.61    111.82 o 
  -1   9   2     1197.46     1490.90     82.40 o 
   1   9   2      459.13      511.42     44.17 o 
   3   9   2      523.13      487.11     39.03 o 
   5   9   2     1778.92     1703.75     75.64 o 
   7   9   2      174.46      128.10     30.29 o 
   9   9   2      115.43       60.75     38.16 o 
  11   9   2       42.28       99.23     47.91 o 
  13   9   2        5.59      -17.90     49.43 o 
  15   9   2     1544.00     1428.76    158.21 o 
  17   9   2      465.88      298.91    196.08 o 
  19   9   2        0.47       65.59    119.19 o 
  21   9   2      215.29      276.28    231.09 o 
 -22  10   2      129.51      326.10    152.35 o 
 -20  10   2      543.34      603.50    159.60 o 
 -18  10   2     1035.02      940.23    210.54 o 
 -16  10   2     4418.98     4755.45    232.33 o 
 -14  10   2     3818.07     3714.24    194.46 o 
 -12  10   2      342.67      264.31     51.56 o 
 -10  10   2      210.14      171.21     63.22 o 
  -8  10   2    10658.12    11093.47    344.64 o 
  -6  10   2    12030.13    11972.53    335.01 o 
  -4  10   2     9572.88     9755.34    279.91 o 
  -2  10   2     7558.71     8312.79    243.12 o 
   0  10   2       55.81       43.74     28.63 o 
   2  10   2      106.51       91.87     33.83 o 
   4  10   2     6217.00     6530.57    195.28 o 
   6  10   2     3250.75     3439.33    124.12 o 
   8  10   2     4255.83     4501.88    192.61 o 
  10  10   2        8.41       37.38     42.40 o 
  12  10   2      937.85      983.72    117.83 o 
  14  10   2     1732.62     1966.94    191.22 o 
  16  10   2     3913.52     3859.87    347.66 o 
  18  10   2      950.68      739.50    343.05 o 
  20  10   2        2.21       16.55    188.81 o 
 -21  11   2     1890.04     2526.39    396.97 o 
 -19  11   2      250.95      121.29    123.78 o 
 -17  11   2     2079.53     2498.54    373.78 o 
 -15  11   2     1828.10     1598.81    200.26 o 
 -13  11   2     1233.30     1052.73     91.45 o 
 -11  11   2     2703.21     2571.35    135.72 o 
  -9  11   2      288.67      313.12     88.62 o 
  -7  11   2     4914.17     5451.31    254.34 o 
  -5  11   2     6445.75     6482.17    220.45 o 
  -3  11   2     6662.09     6663.01    244.38 o 
  -1  11   2     1671.14     1878.28     98.29 o 
   1  11   2       10.54      -25.87     30.99 o 
   3  11   2     2175.63     2279.71     97.44 o 
   5  11   2       35.60       38.02     31.06 o 
   7  11   2     7396.82     7042.23    242.45 o 
   9  11   2       65.67      115.12     51.43 o 
  11  11   2      824.19      738.15     87.48 o 
  13  11   2     2096.08     2135.75    144.98 o 
  15  11   2      675.08      756.47    216.21 o 
  17  11   2      759.30      795.42    181.66 o 
  19  11   2       25.53      160.40    197.08 o 
 -22  12   2       87.47      199.99    223.48 o 
 -20  12   2      102.37      243.63    165.99 o 
 -18  12   2       49.80       34.63     95.74 o 
 -16  12   2      596.39      446.07     85.24 o 
 -14  12   2      494.67      314.02     73.50 o 
 -12  12   2      623.15      730.11    147.64 o 
 -10  12   2      211.75      123.43     59.54 o 
  -8  12   2       15.31       35.13     46.68 o 
  -6  12   2       20.05       46.35     46.58 o 
  -4  12   2      354.14      338.50     55.71 o 
  -2  12   2      285.90      359.67     56.64 o 
   0  12   2     1528.17     1493.25    107.93 o 
   2  12   2        6.43      -40.35     34.02 o 
   4  12   2      153.09       48.64     33.19 o 
   6  12   2     2202.51     2280.92    121.78 o 
   8  12   2       27.43       -3.02     50.18 o 
  10  12   2       51.17      -20.00     51.89 o 
  12  12   2      536.63      314.92     91.28 o 
  14  12   2      163.13       81.46     94.66 o 
  16  12   2      469.51      572.28    165.44 o 
  18  12   2        5.42     -199.99    143.84 o 
 -21  13   2       49.43      -58.83    203.35 o 
 -19  13   2       19.94      -29.66    129.44 o 
 -17  13   2      195.95      168.95    103.35 o 
 -15  13   2       92.38      133.74     68.60 o 
 -13  13   2       15.41      -26.85     52.05 o 
 -11  13   2      867.48      707.60     80.39 o 
  -9  13   2       16.41        4.94     56.85 o 
  -7  13   2     3197.34     3622.99    420.23 o 
  -5  13   2     7375.85     7789.68    326.63 o 
  -3  13   2     7305.47     7028.08    265.61 o 
  -1  13   2       90.94      184.67     51.49 o 
   1  13   2     2236.73     2383.35    123.93 o 
   3  13   2     1981.55     1885.86    110.99 o 
   5  13   2      820.69      727.58     75.03 o 
   7  13   2     3889.13     4297.13    183.79 o 
   9  13   2      990.48     1080.63    160.77 o 
  11  13   2      188.40      108.91     72.64 o 
  13  13   2      239.04      312.09    112.89 o 
  15  13   2       26.51       18.61    111.48 o 
  17  13   2      364.39      536.67    240.93 o 
 -18  14   2      323.11      350.24    128.80 o 
 -16  14   2     1506.97     1422.79    257.04 o 
 -14  14   2      610.42      496.57     90.53 o 
 -12  14   2       23.41       35.35     54.54 o 
 -10  14   2      104.92       11.69     60.75 o 
  -8  14   2     3860.67     4162.89    297.25 o 
  -6  14   2     9185.70     9060.41    437.03 o 
  -4  14   2     4065.25     4420.45    267.84 o 
  -2  14   2      425.10      392.31     99.51 o 
   0  14   2     1437.81     1533.57    106.70 o 
   2  14   2     3034.71     3131.20    150.01 o 
   4  14   2     1168.91     1444.81    152.32 o 
   6  14   2     3429.51     3752.13    171.20 o 
   8  14   2     3010.62     2687.91    229.74 o 
  10  14   2     1025.66     1111.38    156.29 o 
  12  14   2      253.65      391.82    137.44 o 
  14  14   2      774.39      953.35    193.04 o 
  16  14   2     2274.47     1560.79    335.11 o 
 -17  15   2      271.19      214.25    123.49 o 
 -15  15   2      386.89      362.62    123.49 o 
 -13  15   2      145.86      190.12     77.26 o 
 -11  15   2      814.61      818.70     91.96 o 
  -9  15   2       26.44       68.48     67.63 o 
  -7  15   2     2871.02     3114.19    254.34 o 
  -5  15   2     2192.59     2028.98    330.33 o 
  -3  15   2      393.45      241.23     84.67 o 
  -1  15   2      273.32      142.77     60.12 o 
   1  15   2     2086.13     2212.67    143.32 o 
   3  15   2     1257.90     1396.37    218.02 o 
   5  15   2      954.18     1251.51    125.46 o 
   7  15   2      709.03      732.01    106.68 o 
   9  15   2       50.98       68.26     84.72 o 
  11  15   2        1.41      -51.94     84.04 o 
  13  15   2       10.48       40.71    102.24 o 
  15  15   2      634.41      203.80    191.72 o 
 -16  16   2      218.20      194.64    151.93 o 
 -14  16   2       34.22      -56.02     97.27 o 
 -12  16   2       95.87       58.22     77.58 o 
 -10  16   2      310.12      262.89     87.98 o 
  -8  16   2       12.76       36.18     78.35 o 
  -6  16   2        4.33       65.80     73.93 o 
  -4  16   2      466.14      512.58    107.87 o 
  -2  16   2      393.48      341.93     94.22 o 
   0  16   2      140.04      197.43     71.04 o 
   2  16   2      108.20       45.85     57.51 o 
   4  16   2      413.80      272.16     84.34 o 
   6  16   2       17.73        4.51     69.51 o 
   8  16   2       59.91       93.72     97.06 o 
  10  16   2       63.80       32.06    100.06 o 
  12  16   2      530.57      841.58    160.34 o 
 -15  17   2      332.21      404.85    162.26 o 
 -13  17   2      585.81      416.67    128.98 o 
 -11  17   2        2.90      -66.55     76.83 o 
  -9  17   2      137.61       75.38     90.40 o 
  -7  17   2      228.86      462.43    120.12 o 
  -5  17   2      973.54     1054.35    263.86 o 
  -3  17   2      458.66      372.68    122.43 o 
  -1  17   2      467.03      354.84    101.51 o 
   1  17   2      334.12      316.78    102.34 o 
   3  17   2     2131.43     2221.32    181.08 o 
   5  17   2     1375.82     1412.68    147.08 o 
   7  17   2      471.60      357.72    110.45 o 
   9  17   2       42.99      -54.31    102.20 o 
  11  17   2      104.53      235.32    136.46 o 
 -12  18   2      100.72       69.39    177.73 o 
 -10  18   2       71.48       17.97     96.15 o 
  -8  18   2      290.13      365.40    113.20 o 
  -6  18   2      449.09      490.06    177.31 o 
  -4  18   2      402.81      458.49    149.98 o 
  -2  18   2      517.96      565.07    118.30 o 
   0  18   2        4.91      -99.09     81.17 o 
   2  18   2      568.60      650.04    160.76 o 
   4  18   2     1409.77     1448.87    154.13 o 
   6  18   2     1278.00     1581.27    164.67 o 
   8  18   2      523.06      345.03    129.10 o 
  -9  19   2        2.91       12.55     98.81 o 
  -7  19   2       21.88       71.62     98.73 o 
  -5  19   2      165.18      144.41    102.08 o 
  -3  19   2       71.71      232.81    139.98 o 
  -1  19   2       25.11      -13.50     85.75 o 
   1  19   2       15.54       61.47    115.99 o 
   3  19   2       83.30        7.08    125.90 o 
   5  19   2       56.36       65.93     95.79 o 
 -21   1   3      528.51      643.27    109.78 o 
 -19   1   3     2084.89     2306.21    113.25 o 
 -17   1   3     3631.21     3859.67    116.43 o 
 -15   1   3      421.20      354.22     38.81 o 
 -13   1   3     6809.40     7055.34    173.27 o 
 -11   1   3     8284.71     8338.26    197.28 o 
  -9   1   3     3492.51     2945.66    101.40 o 
  -7   1   3    15178.79    16910.52    548.80 o 
  -5   1   3    86742.34    82576.58   5685.81 o 
  -3   1   3     2997.06     3461.45    183.77 o 
  -1   1   3    51691.51    52877.30   2445.23 o 
   1   1   3     6420.48     6922.04    281.24 o 
   3   1   3    32207.46    31299.35   1052.94 o 
   5   1   3     7581.91     7360.50    248.16 o 
   7   1   3     9808.11    10040.15    373.69 o 
   9   1   3      159.96      119.35     41.43 o 
  11   1   3    12822.44    12724.23    478.16 o 
  13   1   3    12983.72    12981.68    510.57 o 
  15   1   3      979.51      718.99    134.78 o 
  17   1   3     3635.86     3544.18    213.01 o 
  19   1   3      138.89      135.08     80.10 o 
  21   1   3     1458.39     1387.06    201.06 o 
 -24   2   3      363.57      295.74    169.35 o 
 -22   2   3     1021.93      862.09    156.55 o 
 -20   2   3    11448.31    12634.03    445.45 o 
 -18   2   3     4453.27     4657.57    217.27 o 
 -16   2   3     3308.38     3141.30     94.50 o 
 -14   2   3        8.37        5.77     17.83 o 
 -12   2   3     7490.55     7374.08    170.02 o 
 -10   2   3     9867.93     8936.45    220.00 o 
  -8   2   3     1159.21      951.49     46.38 o 
  -6   2   3    32503.25    31033.28   1143.70 o 
  -4   2   3    19160.21    18640.94   1220.09 o 
  -2   2   3     4940.12     5164.49    254.03 o 
   0   2   3    38467.71    39601.94   2660.75 o 
   2   2   3    37870.47    38772.36   1500.93 o 
   4   2   3    35240.21    33565.86   1008.99 o 
   6   2   3      215.50      413.96     43.75 o 
   8   2   3       48.13       13.89     32.63 o 
  10   2   3     2198.95     1825.00    210.59 o 
  12   2   3     6644.19     6439.43    275.84 o 
  14   2   3     1067.29     1180.04    111.79 o 
  16   2   3     1492.75     1712.01    146.04 o 
  18   2   3     1036.27      759.38    104.41 o 
  20   2   3       27.27       93.63     81.43 o 
  22   2   3      654.24      638.39    165.86 o 
 -25   3   3       18.21     -172.48    146.75 o 
 -23   3   3      135.53      193.83    119.68 o 
 -21   3   3     6033.94     6290.47    253.77 o 
 -19   3   3     2274.77     2200.79    122.71 o 
 -17   3   3     4217.11     4624.38    151.04 o 
 -15   3   3      133.72      150.08     24.98 o 
 -13   3   3      719.27      801.64     42.63 o 
 -11   3   3      686.95      732.97     39.84 o 
  -9   3   3     2483.60     2668.22    101.26 o 
  -7   3   3      221.31      241.69     22.09 o 
  -5   3   3    27114.33    27726.17   1020.65 o 
  -3   3   3     2044.89     2008.54     85.40 o 
  -1   3   3      395.82      500.25     56.93 o 
   1   3   3      949.67     1053.57     87.16 o 
   3   3   3    13169.29    12902.77    453.55 o 
   5   3   3     1425.75     1589.80    130.31 o 
   7   3   3      278.14      247.89     39.43 o 
   9   3   3     1396.83     1194.10     87.70 o 
  11   3   3     2350.07     2156.50    136.28 o 
  13   3   3     3978.34     3740.06    224.43 o 
  15   3   3      389.43      356.88     73.73 o 
  17   3   3      181.12       77.86     68.48 o 
  19   3   3      149.93      159.23    100.01 o 
  21   3   3      374.95      538.21    113.54 o 
 -26   4   3       26.08     -120.58    167.78 o 
 -24   4   3      792.05      873.69    179.38 o 
 -22   4   3        6.98      100.02     99.26 o 
 -20   4   3     1069.65     1017.50     87.33 o 
 -18   4   3       44.94        6.41     34.69 o 
 -16   4   3     1275.55     1273.53     65.06 o 
 -14   4   3        2.40      -19.05     17.51 o 
 -12   4   3       93.96       82.90     20.20 o 
 -10   4   3     9731.01     9558.51    241.58 o 
  -8   4   3    28414.57    29130.77    684.75 o 
  -6   4   3     8471.00     8658.20    229.10 o 
  -4   4   3      375.19      377.65     39.04 o 
  -2   4   3      559.60      506.07     32.66 o 
   0   4   3    14065.48    14269.95    469.69 o 
   2   4   3     9528.33     9859.61    335.71 o 
   4   4   3    21957.51    21382.96    734.86 o 
   6   4   3     1049.76      851.81     73.81 o 
   8   4   3     2950.52     3021.22    144.77 o 
  10   4   3      188.16      201.53     43.04 o 
  12   4   3       76.47       28.88     44.90 o 
  14   4   3      372.31      473.74    155.38 o 
  16   4   3       21.22       70.11     66.48 o 
  18   4   3      163.07      100.85     70.98 o 
  20   4   3      118.44       27.48     83.75 o 
  22   4   3       39.75      115.79    144.31 o 
 -27   5   3      222.97      487.01    233.32 o 
 -25   5   3        5.43       35.08    126.07 o 
 -23   5   3      736.02      760.46    162.63 o 
 -21   5   3     3037.64     3341.44    208.33 o 
 -19   5   3     2438.58     2752.99    144.63 o 
 -17   5   3     4134.46     4429.04    173.81 o 
 -15   5   3     1143.19     1266.80     80.15 o 
 -13   5   3     1234.98     1154.32     64.61 o 
 -11   5   3    13753.17    13590.99    314.15 o 
  -9   5   3    45873.79    47763.66   1110.25 o 
  -7   5   3    18874.35    19174.41    487.74 o 
  -5   5   3      317.76      301.91     42.20 o 
  -3   5   3       57.50       47.87     17.39 o 
  -1   5   3     7141.09     6998.87    219.64 o 
   1   5   3    40363.46    39267.43   1042.85 o 
   3   5   3    54150.45    56256.54   2153.69 o 
   5   5   3     2344.82     2019.07    109.74 o 
   7   5   3       96.18      122.23     39.83 o 
   9   5   3      602.83      614.73     55.55 o 
  11   5   3      366.77      263.32     72.18 o 
  13   5   3      703.26      905.09    150.95 o 
  15   5   3     3522.50     3649.06    241.37 o 
  17   5   3      166.02      106.20     72.84 o 
  19   5   3        0.03       28.56     77.63 o 
  21   5   3     1118.64      881.12    199.56 o 
 -26   6   3        2.09       87.97    152.52 o 
 -24   6   3      164.69      156.11    129.13 o 
 -22   6   3     1123.49     1218.65    190.21 o 
 -20   6   3     1146.76     1311.48    102.84 o 
 -18   6   3      137.80      158.98     45.31 o 
 -16   6   3       17.04       12.85     31.59 o 
 -14   6   3       10.77       23.74     23.58 o 
 -12   6   3    13196.71    13533.04    314.95 o 
 -10   6   3     2456.31     2456.78     85.25 o 
  -8   6   3    31055.86    32382.78    875.70 o 
  -6   6   3    10186.76    10265.60    257.40 o 
  -4   6   3      469.87      566.48     36.23 o 
  -2   6   3      781.56      992.00     50.71 o 
   0   6   3     4269.95     3828.55    108.09 o 
   2   6   3    38243.25    38727.02   1052.15 o 
   4   6   3     9771.15     9627.06    353.80 o 
   6   6   3     2089.34     1704.61    178.18 o 
   8   6   3      271.54      323.13     46.11 o 
  10   6   3     2125.17     2133.04    155.25 o 
  12   6   3       36.84       15.16     41.31 o 
  14   6   3     5904.40     5751.25    357.60 o 
  16   6   3     1766.65     1374.68    132.61 o 
  18   6   3      357.96      292.88     92.55 o 
  20   6   3        6.28      -49.72    146.08 o 
 -25   7   3      103.45      -35.13    141.27 o 
 -23   7   3      317.63      145.01    166.33 o 
 -21   7   3      208.76      385.34     90.88 o 
 -19   7   3      224.34      203.08     57.72 o 
 -17   7   3       60.36       38.83     38.57 o 
 -15   7   3       47.14       42.57     35.61 o 
 -13   7   3     1681.51     1745.23     75.18 o 
 -11   7   3       56.92       32.68     23.17 o 
  -9   7   3     1826.69     1670.11     70.57 o 
  -7   7   3     8560.78     9209.94    236.08 o 
  -5   7   3     1247.30     1127.86     82.87 o 
  -3   7   3     1165.56     1091.35     55.16 o 
  -1   7   3     6496.74     7383.48    175.21 o 
   1   7   3     1302.06     1248.29     76.48 o 
   3   7   3     3529.01     3562.55    129.11 o 
   5   7   3       43.03       41.59     27.63 o 
   7   7   3      520.05      526.16     75.43 o 
   9   7   3      545.45      596.11     78.37 o 
  11   7   3     2658.43     2507.24    154.12 o 
  13   7   3      293.16      215.49     59.72 o 
  15   7   3       18.59      -38.33     64.41 o 
  17   7   3      114.67      109.34     88.06 o 
  19   7   3      272.68      123.09    127.66 o 
  21   7   3        0.05       61.07    178.52 o 
 -24   8   3        6.54       85.64    125.97 o 
 -22   8   3     1007.68     1497.89    390.48 o 
 -20   8   3     2638.34     3184.84    208.74 o 
 -18   8   3     2342.86     2883.79    140.96 o 
 -16   8   3      694.70      725.84     68.09 o 
 -14   8   3       49.08       61.14     29.72 o 
 -12   8   3      283.79      330.81     41.29 o 
 -10   8   3     5240.38     5042.92    149.78 o 
  -8   8   3     8166.54     7933.76    232.98 o 
  -6   8   3     1661.28     1523.71     70.54 o 
  -4   8   3       17.36       31.52     18.95 o 
  -2   8   3      538.86      392.37     41.74 o 
   0   8   3     3748.25     3710.09    136.35 o 
   2   8   3     6807.82     6687.13    177.69 o 
   4   8   3     6500.40     6193.48    332.88 o 
   6   8   3     3999.13     4296.14    156.02 o 
   8   8   3      606.54      642.35     66.79 o 
  10   8   3     5236.78     5041.19    220.95 o 
  12   8   3     3972.18     4286.61    198.18 o 
  14   8   3     9097.41     9132.17    342.31 o 
  16   8   3     1370.87     1245.47    200.76 o 
  18   8   3        5.71      -51.98    106.90 o 
  20   8   3      161.94      276.95    226.39 o 
 -25   9   3       14.90      -57.72    186.57 o 
 -23   9   3      683.98      422.16    159.70 o 
 -21   9   3     2673.09     2672.39    293.69 o 
 -19   9   3     3241.15     3373.77    194.47 o 
 -17   9   3     1788.52     1734.82    108.08 o 
 -15   9   3       63.52       31.09     38.08 o 
 -13   9   3     1438.64     1392.60     79.16 o 
 -11   9   3       77.96      116.11     36.16 o 
  -9   9   3    10775.11     9977.92    304.40 o 
  -7   9   3    12509.28    12662.31    319.45 o 
  -5   9   3     4048.87     3664.13    147.88 o 
  -3   9   3     1319.16     1478.76     88.77 o 
  -1   9   3     2511.25     2657.46    106.45 o 
   1   9   3     3549.78     3675.71    121.29 o 
   3   9   3     8379.60     8129.63    229.24 o 
   5   9   3     1781.81     1531.14    143.33 o 
   7   9   3       52.86       70.49     40.03 o 
   9   9   3     2090.34     2258.29    131.63 o 
  11   9   3     4271.03     4449.44    274.70 o 
  13   9   3     3400.96     3889.14    320.77 o 
  15   9   3     5063.40     5063.15    314.93 o 
  17   9   3      410.06      464.07    145.11 o 
  19   9   3        4.19       60.46    186.57 o 
 -24  10   3        0.28       62.41    200.66 o 
 -22  10   3      161.78      106.93    135.80 o 
 -20  10   3     1143.09      798.09    171.59 o 
 -18  10   3     1582.30     1542.23    132.92 o 
 -16  10   3      976.34      939.40     82.34 o 
 -14  10   3      733.07      708.86     66.20 o 
 -12  10   3     1307.81     1259.31     83.75 o 
 -10  10   3       22.50       40.70     33.34 o 
  -8  10   3     1135.60     1161.51     75.51 o 
  -6  10   3      394.47      361.95     46.54 o 
  -4  10   3     3502.65     4054.29    163.89 o 
  -2  10   3      540.88      509.50     65.60 o 
   0  10   3      172.95      128.37     41.08 o 
   2  10   3     1916.68     1854.72     80.95 o 
   4  10   3       17.80       19.55     32.70 o 
   6  10   3      213.56      196.00     43.27 o 
   8  10   3      711.95      666.13     73.38 o 
  10  10   3     1684.31     1501.21    106.55 o 
  12  10   3     1018.97      890.23     95.80 o 
  14  10   3      553.76      627.58    185.90 o 
  16  10   3      487.73      480.59    149.72 o 
  18  10   3       16.03       63.42    123.52 o 
 -23  11   3      116.66      113.64    215.20 o 
 -21  11   3      101.26      -64.82    118.52 o 
 -19  11   3      254.66      310.67     87.28 o 
 -17  11   3      112.11      109.26     67.78 o 
 -15  11   3        4.82       -8.74     53.94 o 
 -13  11   3       99.85       88.15     47.03 o 
 -11  11   3      690.50      501.95     76.20 o 
  -9  11   3     3152.17     3343.69    165.19 o 
  -7  11   3     5649.27     5422.89    218.09 o 
  -5  11   3     1089.27     1116.32     97.02 o 
  -3  11   3      500.49      402.86     54.88 o 
  -1  11   3      154.91      195.30     41.90 o 
   1  11   3     1028.70      970.83     61.06 o 
   3  11   3      128.81      152.80     41.91 o 
   5  11   3     1073.10     1066.37     79.44 o 
   7  11   3      418.61      410.80     64.42 o 
   9  11   3      494.10      449.85     63.89 o 
  11  11   3      901.93      744.79     82.75 o 
  13  11   3     1087.99      947.38    116.11 o 
  15  11   3      140.47      204.00    123.08 o 
  17  11   3       22.78       62.33    127.54 o 
 -22  12   3      426.53      575.15    256.59 o 
 -20  12   3      522.89      408.40    129.89 o 
 -18  12   3     2433.79     3124.92    199.60 o 
 -16  12   3     1166.41     1030.73    112.59 o 
 -14  12   3       21.85      -67.49     45.02 o 
 -12  12   3     1422.10     1708.18    157.22 o 
 -10  12   3     7532.45     8369.27    314.47 o 
  -8  12   3     7975.62     7778.46    291.56 o 
  -6  12   3     9823.07     9711.26    445.61 o 
  -4  12   3       93.41       65.94     43.46 o 
  -2  12   3     3338.81     3360.88    160.72 o 
   0  12   3     2820.94     2876.15    131.86 o 
   2  12   3     1162.52     1321.29    101.23 o 
   4  12   3      378.41      210.05     59.28 o 
   6  12   3     8408.42     8162.58    275.90 o 
   8  12   3      570.63      381.98     69.40 o 
  10  12   3     2440.33     2491.30    159.44 o 
  12  12   3     3891.79     4259.26    215.62 o 
  14  12   3     1894.14     2024.14    935.31 o 
  16  12   3      176.61      314.10    186.46 o 
 -21  13   3      466.32      514.52    241.60 o 
 -19  13   3      362.84      335.62    126.91 o 
 -17  13   3      148.98      201.00     76.05 o 
 -15  13   3      204.80       93.99     66.30 o 
 -13  13   3       89.91       50.72     51.81 o 
 -11  13   3      576.42      669.67    137.62 o 
  -9  13   3     2714.94     3102.87    238.78 o 
  -7  13   3     2601.98     2614.00    179.43 o 
  -5  13   3     1436.74     1441.51    124.18 o 
  -3  13   3      258.14      243.68     56.10 o 
  -1  13   3     5171.78     5252.95    239.96 o 
   1  13   3     1142.13     1186.07    104.08 o 
   3  13   3      684.18      559.54     77.24 o 
   5  13   3     2122.76     2285.71    128.03 o 
   7  13   3      652.29      798.90     89.65 o 
   9  13   3        7.03      -22.72     55.40 o 
  11  13   3     1258.21     1393.31    140.13 o 
  13  13   3     1404.13     1384.89    171.72 o 
  15  13   3      298.15      343.70    275.94 o 
 -20  14   3        1.40      110.62    137.32 o 
 -18  14   3       20.21      -81.25    101.08 o 
 -16  14   3       34.17       39.91     73.03 o 
 -14  14   3      442.67      342.67     76.72 o 
 -12  14   3      951.63      762.66    109.03 o 
 -10  14   3       15.42       29.84     66.69 o 
  -8  14   3      199.39      197.43     72.04 o 
  -6  14   3       14.18      -44.83     53.28 o 
  -4  14   3       13.66        7.00     52.80 o 
  -2  14   3      983.46      997.60    106.71 o 
   0  14   3      411.01      351.71     94.53 o 
   2  14   3       77.94       83.55     49.29 o 
   4  14   3       73.08       72.32     49.64 o 
   6  14   3       10.45       14.18     51.68 o 
   8  14   3      358.70      385.89    130.29 o 
  10  14   3      105.83       25.59     68.90 o 
  12  14   3      131.27       83.16    124.24 o 
  14  14   3      108.33      -24.64    111.82 o 
 -19  15   3      208.62      399.63    177.56 o 
 -17  15   3      469.67      265.32    224.83 o 
 -15  15   3        4.11       27.43     75.73 o 
 -13  15   3      630.49      471.96     84.05 o 
 -11  15   3      454.97      556.19    103.03 o 
  -9  15   3     4239.00     4647.77    273.39 o 
  -7  15   3     3327.69     4010.16    265.13 o 
  -5  15   3       37.27      -11.61     62.93 o 
  -3  15   3      258.05      194.51     79.95 o 
  -1  15   3      382.21      221.28     73.52 o 
   1  15   3     1122.34     1114.41     95.60 o 
   3  15   3     4562.55     5462.57    220.85 o 
   5  15   3     1593.84     1527.89    115.12 o 
   7  15   3        1.22      236.79     83.99 o 
   9  15   3      138.54      243.01    109.90 o 
  11  15   3      293.47      120.31    159.14 o 
  13  15   3      152.38      126.72    143.28 o 
 -16  16   3      126.49       21.35    251.00 o 
 -14  16   3       26.92       -2.44     99.72 o 
 -12  16   3      103.57       85.06     81.18 o 
 -10  16   3     1657.21     1599.47    156.44 o 
  -8  16   3     2402.19     2176.21    354.81 o 
  -6  16   3      181.63      153.08     85.00 o 
  -4  16   3        4.14      -23.06     66.76 o 
  -2  16   3      146.61      163.79     82.20 o 
   0  16   3     1315.53     1418.27    211.17 o 
   2  16   3     4204.10     4751.24    226.96 o 
   4  16   3     3565.54     3747.55    201.47 o 
   6  16   3     1064.57     1411.98    167.61 o 
   8  16   3       41.88      -29.86     88.40 o 
  10  16   3      130.49       78.08    107.83 o 
  12  16   3      315.07      299.85    157.72 o 
 -15  17   3       29.81      -14.81    138.66 o 
 -13  17   3        0.91      -70.79     77.94 o 
 -11  17   3      140.51      137.98     97.81 o 
  -9  17   3      878.30      858.56    138.48 o 
  -7  17   3       39.34       -6.48     78.48 o 
  -5  17   3      115.35       56.12     84.97 o 
  -3  17   3       11.54       86.41     81.47 o 
  -1  17   3      742.88      769.18    128.99 o 
   1  17   3      573.02      625.70    119.40 o 
   3  17   3      398.61      237.30    113.14 o 
   5  17   3      118.15      105.60     85.36 o 
   7  17   3       13.95      -65.89     92.80 o 
   9  17   3       89.36       65.29    109.21 o 
 -12  18   3      120.73      238.62    111.94 o 
 -10  18   3      117.99      183.05    105.96 o 
  -8  18   3        4.59       33.59     92.83 o 
  -6  18   3        5.06       -9.68     86.45 o 
  -4  18   3       64.67       89.09     93.47 o 
  -2  18   3        1.57      -48.64     84.42 o 
   0  18   3      131.55      -35.76     83.06 o 
   2  18   3      244.97      193.70    131.96 o 
   4  18   3      274.09      261.93     96.28 o 
   6  18   3       50.36      172.16    111.45 o 
   8  18   3       64.17       76.38    113.33 o 
  -9  19   3      680.93      598.16    143.28 o 
  -7  19   3       40.94       97.95    101.81 o 
  -5  19   3        9.67      -20.82    120.27 o 
  -3  19   3        2.05       10.84     93.83 o 
  -1  19   3      267.36      124.47    112.92 o 
   1  19   3      573.78      456.95    164.34 o 
   3  19   3     1288.80     1940.47    270.03 o 
   5  19   3      674.90      657.37    199.57 o 
 -22   0   4      680.79      801.76    142.50 o 
 -20   0   4      644.31      829.43    126.62 o 
 -18   0   4       24.02       24.97     35.13 o 
 -16   0   4      408.69      302.91    101.41 o 
 -14   0   4    28938.55    27543.09    815.71 o 
 -12   0   4    33402.75    35596.15   1040.16 o 
 -10   0   4    30514.61    29651.01    959.74 o 
  -8   0   4       46.96       33.49     24.51 o 
  -6   0   4      281.39      375.60     57.49 o 
  -4   0   4   159644.83   160340.56  10277.04 o 
  -2   0   4     1693.61     1773.54    153.46 o 
   0   0   4    24009.29    24039.33   1128.02 o 
   2   0   4     4354.09     4773.63    180.31 o 
   4   0   4     6657.14     6981.64    380.19 o 
   6   0   4     1085.15     1184.52    259.27 o 
   8   0   4    15892.15    16907.67    860.50 o 
  10   0   4    33652.27    35425.40   1732.34 o 
  12   0   4      307.79      415.39    108.61 o 
  14   0   4     1041.96     1065.67    157.26 o 
  16   0   4     3022.46     2673.10    262.65 o 
  18   0   4        6.87        0.18    105.58 o 
  20   0   4     1336.75     1949.88    256.66 o 
 -23   1   4     1269.01     1300.24    125.74 o 
 -21   1   4     1605.62     1902.93    121.34 o 
 -19   1   4     1268.15     1481.88     98.02 o 
 -17   1   4       80.03      104.88     26.43 o 
 -15   1   4      720.28      804.87     42.51 o 
 -13   1   4    15323.07    15329.69    347.62 o 
 -11   1   4     8357.43     8832.22    217.75 o 
  -9   1   4     7915.38     7819.73    225.90 o 
  -7   1   4      114.36      154.30     20.33 o 
  -5   1   4   150326.20   145370.41   9323.60 o 
  -3   1   4    21365.06    21647.48   1009.25 o 
  -1   1   4    12383.81    11883.80    775.59 o 
   1   1   4     2828.59     2756.74     90.69 o 
   3   1   4    10279.84    10583.61    307.32 o 
   5   1   4     4425.97     4893.39    180.47 o 
   7   1   4     6801.50     7028.22    295.64 o 
   9   1   4    10506.33    10914.07    579.46 o 
  11   1   4    14777.53    15586.68    580.74 o 
  13   1   4      182.27      190.08     60.20 o 
  15   1   4      849.41      890.60    106.18 o 
  17   1   4       21.15      -24.23     64.76 o 
  19   1   4      933.58     1038.37    128.13 o 
  21   1   4      415.97      185.58     97.59 o 
 -22   2   4       96.84      115.23     52.89 o 
 -20   2   4       81.91       22.48     41.61 o 
 -18   2   4      877.60      844.89     60.88 o 
 -16   2   4     5362.35     5196.06    140.00 o 
 -14   2   4    11987.91    12412.03    275.08 o 
 -12   2   4      492.26      492.31     31.74 o 
 -10   2   4     4230.97     3773.35    113.50 o 
  -8   2   4     3824.70     3842.53    109.46 o 
  -6   2   4   216267.63   212048.77  13600.85 o 
  -4   2   4    53785.53    56134.71   2599.83 o 
  -2   2   4    17619.55    17976.69    685.83 o 
   0   2   4     5807.37     5578.66    319.45 o 
   2   2   4     1059.68     1117.66     58.79 o 
   4   2   4     2528.25     2912.56    121.10 o 
   6   2   4       17.11       77.31     29.35 o 
   8   2   4      188.67      184.35     44.62 o 
  10   2   4      436.46      249.12     54.76 o 
  12   2   4      716.42      637.53     83.60 o 
  14   2   4       37.94       47.42     52.97 o 
  16   2   4      176.70       92.52     67.22 o 
  18   2   4        0.47       51.32     73.50 o 
  20   2   4      184.52      172.23     92.49 o 
 -23   3   4      459.22      419.90     71.12 o 
 -21   3   4     3781.13     4194.61    268.57 o 
 -19   3   4     2378.37     2492.62    171.14 o 
 -17   3   4      322.17      329.64     37.54 o 
 -15   3   4     2752.65     3116.13     96.16 o 
 -13   3   4    21725.32    22823.23    509.40 o 
 -11   3   4    23051.89    23299.86    554.02 o 
  -9   3   4    11485.16    11053.13    271.98 o 
  -7   3   4    69261.53    73038.64   1923.55 o 
  -5   3   4     6966.06     6929.55    233.34 o 
  -3   3   4     4164.11     3833.52    164.78 o 
  -1   3   4    16423.98    16363.75    644.36 o 
   1   3   4    13244.41    11664.28    474.05 o 
   3   3   4     3032.95     2914.93     91.67 o 
   5   3   4      242.60      353.26     76.15 o 
   7   3   4      741.17      501.98     79.06 o 
   9   3   4     3611.14     3569.01    160.10 o 
  11   3   4     4491.99     4315.15    215.90 o 
  13   3   4     2190.73     2089.76    152.74 o 
  15   3   4      126.72       60.49     63.15 o 
  17   3   4      334.48      272.66     83.10 o 
  19   3   4     2923.56     3276.49    223.32 o 
  21   3   4      905.02      909.95    178.69 o 
 -24   4   4     2009.88     2579.53    272.35 o 
 -22   4   4     2436.85     2633.43    259.70 o 
 -20   4   4       15.71      -16.94     50.82 o 
 -18   4   4      807.25      888.56     67.14 o 
 -16   4   4      258.32      311.40     56.65 o 
 -14   4   4       34.20       21.41     20.07 o 
 -12   4   4     6458.45     6347.65    158.95 o 
 -10   4   4    10562.63     9696.56    244.47 o 
  -8   4   4     5791.58     6243.20    162.26 o 
  -6   4   4     1033.13     1023.83     63.42 o 
  -4   4   4     1360.32     1258.82     47.91 o 
  -2   4   4    30148.02    29260.68    711.02 o 
   0   4   4    26789.21    26871.74    666.77 o 
   2   4   4    43231.35    43657.31   1407.59 o 
   4   4   4     2240.03     2387.42    154.44 o 
   6   4   4      757.11      628.74     71.07 o 
   8   4   4     3258.78     2948.78    140.74 o 
  10   4   4     3695.57     3436.59    161.08 o 
  12   4   4     4254.07     4176.40    217.45 o 
  14   4   4     1242.76     1481.63    239.00 o 
  16   4   4        0.02      -64.03     62.06 o 
  18   4   4     1050.15     1178.38    153.34 o 
  20   4   4     1697.56     2011.13    213.16 o 
 -27   5   4      293.95      453.45    226.84 o 
 -25   5   4       22.87      -14.74    122.00 o 
 -23   5   4     3027.06     3342.14    270.96 o 
 -21   5   4      217.82      182.83     89.07 o 
 -19   5   4       62.87       65.68     41.18 o 
 -17   5   4      995.87      924.42     63.75 o 
 -15   5   4       45.53       55.67     25.15 o 
 -13   5   4      725.90      782.28     62.86 o 
 -11   5   4     4978.34     4880.69    136.90 o 
  -9   5   4      716.47      873.19     45.80 o 
  -7   5   4     1890.00     2172.02     84.23 o 
  -5   5   4     3366.91     3427.21    103.23 o 
  -3   5   4     1573.26     1510.97     57.12 o 
  -1   5   4    11699.55    11720.33    283.79 o 
   1   5   4    14320.79    15254.64    419.62 o 
   3   5   4      679.33      819.84     66.14 o 
   5   5   4       40.50      -15.18     23.90 o 
   7   5   4     1882.37     1634.46    163.92 o 
   9   5   4       14.65       18.53     37.75 o 
  11   5   4      187.06      141.26     49.72 o 
  13   5   4       15.43       61.65     58.27 o 
  15   5   4       12.33       92.35     69.42 o 
  17   5   4        2.13      -27.32     69.48 o 
  19   5   4        6.52       82.84     83.98 o 
  21   5   4      124.82      151.15    301.11 o 
 -26   6   4       10.89      -93.17    134.17 o 
 -24   6   4      313.09      411.67    143.01 o 
 -22   6   4      338.94      318.78     67.70 o 
 -20   6   4     1329.95     1245.36     92.98 o 
 -18   6   4      141.00      205.03     46.67 o 
 -16   6   4      648.01      645.81     48.74 o 
 -14   6   4     1230.69     1164.37     61.17 o 
 -12   6   4     6277.50     6550.58    193.52 o 
 -10   6   4      859.35      718.58     41.96 o 
  -8   6   4      403.54      336.21     38.47 o 
  -6   6   4     1054.36     1186.00     69.37 o 
  -4   6   4     7461.67     7258.65    199.77 o 
  -2   6   4    23172.23    23687.30    559.17 o 
   0   6   4     5678.80     5141.73    147.20 o 
   2   6   4     5559.37     5588.54    178.23 o 
   4   6   4      339.57      242.27     43.19 o 
   6   6   4       46.40       32.43     30.43 o 
   8   6   4     2800.03     2705.12    131.90 o 
  10   6   4     3688.71     3722.20    251.82 o 
  12   6   4     3889.25     3359.07    235.73 o 
  14   6   4      583.46      544.13     90.67 o 
  16   6   4      269.40      263.22     82.06 o 
  18   6   4     1156.19     1165.41    142.77 o 
  20   6   4      405.98      641.66    177.42 o 
 -25   7   4     1825.72     2201.93    285.74 o 
 -23   7   4     3006.38     3232.71    314.08 o 
 -21   7   4     3033.56     3581.05    180.36 o 
 -19   7   4     1791.78     1737.65    107.27 o 
 -17   7   4      183.03      120.43     37.14 o 
 -15   7   4     1387.24     1440.21     72.73 o 
 -13   7   4    12092.99    12430.02    341.87 o 
 -11   7   4    12128.55    11438.57    314.71 o 
  -9   7   4     6764.78     6900.14    188.84 o 
  -7   7   4        6.09        1.80     17.39 o 
  -5   7   4      618.33      606.83     51.46 o 
  -3   7   4    15245.59    14624.02    379.20 o 
  -1   7   4    33657.82    33847.71    843.38 o 
   1   7   4    12506.98    11959.61    350.14 o 
   3   7   4     2760.96     2793.54    111.56 o 
   5   7   4      525.15      591.00     65.52 o 
   7   7   4     2922.67     2898.70    166.60 o 
   9   7   4      565.59      502.38     57.42 o 
  11   7   4     4100.57     4471.02    203.81 o 
  13   7   4     5350.28     4762.40    218.44 o 
  15   7   4       16.92      -15.55     64.54 o 
  17   7   4       99.24      157.98     88.22 o 
  19   7   4     1008.20     1080.55    167.25 o 
 -26   8   4      359.36      363.67    172.53 o 
 -24   8   4      694.15      771.24    299.43 o 
 -22   8   4     1112.35     1380.92    163.04 o 
 -20   8   4     1669.67     1614.47    109.97 o 
 -18   8   4      891.14     1061.03    145.94 o 
 -16   8   4      153.74       91.53     33.89 o 
 -14   8   4     3164.91     3178.45    112.57 o 
 -12   8   4     2404.59     2536.69    116.88 o 
 -10   8   4     5403.39     5456.10    184.58 o 
  -8   8   4     2260.00     2361.70     91.20 o 
  -6   8   4      410.37      355.10     36.24 o 
  -4   8   4        6.06       46.70     20.17 o 
  -2   8   4     8547.92     9204.27    236.33 o 
   0   8   4     3112.77     3085.23    118.91 o 
   2   8   4      916.87      890.36     61.80 o 
   4   8   4     1094.86     1089.05     70.68 o 
   6   8   4      939.44      883.12     95.94 o 
   8   8   4       11.68       65.45     42.08 o 
  10   8   4     1511.88     1440.69    109.71 o 
  12   8   4     4350.38     4359.36    207.80 o 
  14   8   4      157.64      132.94     63.20 o 
  16   8   4       29.98       -5.72     71.93 o 
  18   8   4      588.02      680.97    217.77 o 
 -25   9   4      168.74       54.72    152.43 o 
 -23   9   4     1546.06     1819.27    316.77 o 
 -21   9   4     1292.92     1517.31    155.87 o 
 -19   9   4        0.60       -6.07     46.59 o 
 -17   9   4      436.18      347.24     76.68 o 
 -15   9   4       64.83       95.39     34.84 o 
 -13   9   4      423.65      343.51     44.76 o 
 -11   9   4      240.74      172.91     39.45 o 
  -9   9   4     1001.54     1167.82     68.38 o 
  -7   9   4      954.51     1015.93     81.30 o 
  -5   9   4     1198.67     1224.14     69.83 o 
  -3   9   4        2.16       25.50     17.61 o 
  -1   9   4     2081.04     2190.08    113.37 o 
   1   9   4     2703.78     2669.10    114.27 o 
   3   9   4      654.98      539.84     68.82 o 
   5   9   4      272.61      169.55     44.47 o 
   7   9   4       97.51       25.46     37.52 o 
   9   9   4      107.62      147.83     51.65 o 
  11   9   4       24.18      -73.36     48.91 o 
  13   9   4      640.73      591.61    110.36 o 
  15   9   4       13.34        6.89     82.99 o 
  17   9   4       38.47      -40.39     92.73 o 
  19   9   4        2.10     -143.62    170.69 o 
 -24  10   4     1036.54     1105.56    227.27 o 
 -22  10   4     2589.64     3130.81    335.76 o 
 -20  10   4     2739.93     3120.75    198.68 o 
 -18  10   4      823.00      796.47     95.87 o 
 -16  10   4      306.10      262.39     52.92 o 
 -14  10   4      266.79      194.38     46.35 o 
 -12  10   4     2821.69     3056.83    134.77 o 
 -10  10   4     8338.76     8265.92    285.23 o 
  -8  10   4      706.03      708.40     59.46 o 
  -6  10   4     6997.46     6814.30    237.95 o 
  -4  10   4     2126.71     1945.92    113.37 o 
  -2  10   4     8183.85     8109.47    258.78 o 
   0  10   4    10524.18    10255.40    317.69 o 
   2  10   4      623.51      728.27     62.85 o 
   4  10   4     1955.54     1811.42     99.98 o 
   6  10   4     1213.22     1321.01    125.12 o 
   8  10   4     2383.79     2545.34    130.89 o 
  10  10   4     3847.21     3713.03    168.96 o 
  12  10   4     5270.10     5194.63    261.58 o 
  14  10   4     1010.38      894.58    117.28 o 
  16  10   4       58.92       85.85    101.89 o 
  18  10   4      330.87      527.95    236.68 o 
 -23  11   4      607.90      591.90    195.38 o 
 -21  11   4      387.73      338.60    106.48 o 
 -19  11   4       10.66      -36.05     62.08 o 
 -17  11   4      240.00      224.34     57.33 o 
 -15  11   4      279.02      297.96     52.60 o 
 -13  11   4       47.37       54.61     40.14 o 
 -11  11   4      264.87      153.92     41.85 o 
  -9  11   4     2635.37     2466.25    118.75 o 
  -7  11   4      492.17      297.21     85.51 o 
  -5  11   4      721.66      567.53     74.91 o 
  -3  11   4     4942.24     5153.93    183.82 o 
  -1  11   4    10519.48    10549.87    328.14 o 
   1  11   4     1535.37     1693.87     97.48 o 
   3  11   4       55.99       44.72     37.85 o 
   5  11   4      511.42      388.58     56.40 o 
   7  11   4     3141.13     3192.51    215.56 o 
   9  11   4     4647.56     5070.18    213.93 o 
  11  11   4     4778.90     4762.91    224.54 o 
  13  11   4     2668.33     2491.76    239.46 o 
  15  11   4      417.24      376.02    189.14 o 
  17  11   4        1.11      -12.30    178.52 o 
 -22  12   4      355.39      337.06    160.90 o 
 -20  12   4      208.32      202.41     85.86 o 
 -18  12   4        3.84      -27.88     64.24 o 
 -16  12   4      219.04      152.90     69.07 o 
 -14  12   4       28.75        5.74     58.47 o 
 -12  12   4     1016.46     1018.08     99.74 o 
 -10  12   4      417.18      416.90     68.49 o 
  -8  12   4      476.43      459.06     93.44 o 
  -6  12   4      188.56      278.87     66.72 o 
  -4  12   4     2249.07     2018.20    140.24 o 
  -2  12   4      420.90      322.18     53.17 o 
   0  12   4      103.78       30.23     39.79 o 
   2  12   4       91.54       54.95     40.95 o 
   4  12   4       54.95       -6.12     41.57 o 
   6  12   4       21.73       -9.70     47.13 o 
   8  12   4       24.08      -72.12     49.81 o 
  10  12   4      231.73      194.66     61.63 o 
  12  12   4      507.80      557.13    105.16 o 
  14  12   4      179.01       68.56    107.13 o 
  16  12   4       67.38       43.18    139.29 o 
 -21  13   4       27.82       -0.71    113.18 o 
 -19  13   4      260.10      130.67    106.53 o 
 -17  13   4      150.98      106.85     78.80 o 
 -15  13   4      662.97      673.61     87.66 o 
 -13  13   4     1024.43      952.46    143.53 o 
 -11  13   4     1681.23     1845.07    135.39 o 
  -9  13   4      850.67      793.24    101.43 o 
  -7  13   4      259.97      318.50     86.70 o 
  -5  13   4      422.92      426.21     75.14 o 
  -3  13   4      512.76      597.17    100.54 o 
  -1  13   4     2976.71     3237.54    176.77 o 
   1  13   4      966.26      946.16     83.19 o 
   3  13   4      338.57      418.81     63.19 o 
   5  13   4       16.71      -16.66     48.83 o 
   7  13   4     2236.16     2118.08    206.80 o 
   9  13   4     2089.60     2213.05    151.81 o 
  11  13   4      483.17      356.92     90.08 o 
  13  13   4       30.03       91.31    100.26 o 
  15  13   4       36.13       65.28    133.06 o 
 -20  14   4      460.17      481.61    174.03 o 
 -18  14   4      110.84      -43.09    102.25 o 
 -16  14   4      747.69      793.87    111.84 o 
 -14  14   4      653.05      636.41    131.29 o 
 -12  14   4     6138.84     6275.23    310.35 o 
 -10  14   4     6318.42     6007.41    298.32 o 
  -8  14   4     2381.84     2328.22    166.66 o 
  -6  14   4      116.62       74.90     61.60 o 
  -4  14   4      245.81      215.19     68.00 o 
  -2  14   4     1857.97     1910.13    188.78 o 
   0  14   4     3432.29     3613.29    164.40 o 
   2  14   4     2325.99     2485.82    137.68 o 
   4  14   4      830.71     1051.86     94.16 o 
   6  14   4      370.40      298.14     72.21 o 
   8  14   4     1169.89     1147.22    114.39 o 
  10  14   4     1704.75     2045.85    185.96 o 
  12  14   4      720.61      641.29    138.33 o 
  14  14   4       22.83       19.69    166.21 o 
 -19  15   4       11.08     -106.82    131.17 o 
 -17  15   4      647.09      518.32    226.31 o 
 -15  15   4        1.87       -0.68     77.90 o 
 -13  15   4      563.01      526.35    118.69 o 
 -11  15   4     1761.85     2029.74    176.14 o 
  -9  15   4     1277.96     1348.55    155.81 o 
  -7  15   4      413.86      280.64     76.47 o 
  -5  15   4      414.27      187.99     71.49 o 
  -3  15   4      280.09      249.48     74.45 o 
  -1  15   4      870.78      861.37     95.02 o 
   1  15   4     1492.33     1537.85    188.75 o 
   3  15   4      233.97      241.69     62.91 o 
   5  15   4       26.42       89.11     62.97 o 
   7  15   4       34.29       28.66     70.34 o 
   9  15   4      236.36      305.43     88.52 o 
  11  15   4       95.49      306.48    103.15 o 
  13  15   4       14.47       24.16    184.11 o 
 -16  16   4       50.22        1.50    106.15 o 
 -14  16   4      948.42      698.91    117.99 o 
 -12  16   4        5.12       20.57     90.92 o 
 -10  16   4       44.62       52.08     84.29 o 
  -8  16   4       72.46       42.31    141.88 o 
  -6  16   4        4.90       -9.81     78.61 o 
  -4  16   4      258.57      334.87     93.91 o 
  -2  16   4       17.47       57.61     67.65 o 
   0  16   4       75.95      102.81     68.09 o 
   2  16   4      422.86      348.60     71.36 o 
   4  16   4        0.11        2.73     57.03 o 
   6  16   4       81.01       68.16     79.07 o 
   8  16   4       25.36       17.65     85.19 o 
  10  16   4        6.37       -2.70    109.23 o 
 -15  17   4      424.44      639.97    187.47 o 
 -13  17   4     2413.22     2653.10    256.59 o 
 -11  17   4      977.62      904.00    195.09 o 
  -9  17   4      188.94      218.85    103.02 o 
  -7  17   4        3.56      -51.76     78.73 o 
  -5  17   4       24.08      -37.05     80.44 o 
  -3  17   4      768.49      958.90    141.71 o 
  -1  17   4     1340.79     1113.09    253.95 o 
   1  17   4     1768.71     1552.17    218.32 o 
   3  17   4      434.79      460.24    140.26 o 
   5  17   4       47.96      -31.96     92.28 o 
   7  17   4      442.31      357.95    191.14 o 
   9  17   4      287.20      270.37    126.51 o 
 -12  18   4      718.80     1165.55    170.81 o 
 -10  18   4       19.89       29.11     93.75 o 
  -8  18   4       11.51      -23.10     92.01 o 
  -6  18   4      193.02      165.53    102.26 o 
  -4  18   4      169.51      103.84     96.93 o 
  -2  18   4     1064.05     1047.66    159.15 o 
   0  18   4      642.22      441.26    120.52 o 
   2  18   4      944.44      774.31    141.08 o 
   4  18   4      137.02      172.75    150.85 o 
   6  18   4       64.72       20.33    105.23 o 
  -9  19   4        1.92      -31.35    101.73 o 
  -7  19   4       40.02       74.47    103.28 o 
  -5  19   4        0.06       66.79     93.24 o 
  -3  19   4      121.15      162.37    110.88 o 
  -1  19   4       39.17       17.93    101.23 o 
   1  19   4        0.65        1.59    101.62 o 
   3  19   4       21.04       28.73    128.32 o 
 -25   1   5      794.22      837.28    173.71 o 
 -23   1   5      986.77      940.41    112.64 o 
 -21   1   5      628.85      534.64     83.92 o 
 -19   1   5      158.77      161.70     35.04 o 
 -17   1   5     5336.12     5393.52    145.66 o 
 -15   1   5    43325.48    44788.09    972.90 o 
 -13   1   5    17094.62    17375.11    390.07 o 
 -11   1   5    22233.65    22122.56    523.56 o 
  -9   1   5     2039.29     2140.91     79.60 o 
  -7   1   5     3196.89     3037.70    124.42 o 
  -5   1   5     9709.88     9895.35    472.10 o 
  -3   1   5     1232.94     1154.54     49.76 o 
  -1   1   5      278.30      318.95     20.75 o 
   1   1   5     3090.19     2885.77     90.68 o 
   3   1   5        2.25        2.85     16.46 o 
   5   1   5    21632.93    23287.41    602.58 o 
   7   1   5    15329.39    14784.12    543.87 o 
   9   1   5    25623.43    25529.26    902.48 o 
  11   1   5      415.83      376.11     70.54 o 
  13   1   5     1671.05     1591.59    135.79 o 
  15   1   5      860.91      777.37    105.72 o 
  17   1   5      831.89      653.71    107.05 o 
  19   1   5     1426.10     1300.56    149.50 o 
 -24   2   5       76.20       58.87     67.55 o 
 -22   2   5       77.35       11.41     51.20 o 
 -20   2   5       20.86      -25.78     32.01 o 
 -18   2   5      142.83      161.69     32.94 o 
 -16   2   5     3791.91     3716.05    109.82 o 
 -14   2   5    22200.08    22051.20    493.27 o 
 -12   2   5     9556.23     9448.58    268.19 o 
 -10   2   5     6058.90     6051.66    181.51 o 
  -8   2   5     8252.68     7681.02    250.69 o 
  -6   2   5    34800.27    34333.20   1020.95 o 
  -4   2   5     5379.15     6013.16    245.69 o 
  -2   2   5     5387.74     4726.24    169.98 o 
   0   2   5    25942.84    26597.35    798.27 o 
   2   2   5     1639.37     1685.99     70.91 o 
   4   2   5     7737.79     8302.86    233.82 o 
   6   2   5    27217.75    27136.12    841.24 o 
   8   2   5    11431.61    11530.41    508.32 o 
  10   2   5     3354.68     3363.78    185.11 o 
  12   2   5      943.15      967.01    102.61 o 
  14   2   5        4.16      -11.49     57.02 o 
  16   2   5      125.92       47.01     70.48 o 
  18   2   5     1641.61     1630.40    209.59 o 
  20   2   5      782.12      708.11    128.41 o 
 -25   3   5     1211.66     1330.25    136.74 o 
 -23   3   5      493.55      433.81    115.38 o 
 -21   3   5      312.91      299.22    124.02 o 
 -19   3   5      160.09      183.38     39.30 o 
 -17   3   5       80.44       72.40     27.12 o 
 -15   3   5     3091.19     2929.03     98.72 o 
 -13   3   5     4640.01     4841.50    139.35 o 
 -11   3   5     1360.29     1441.81     65.31 o 
  -9   3   5    31794.38    33200.25    827.52 o 
  -7   3   5    65193.01    69782.45   1834.21 o 
  -5   3   5     1128.69      892.92     96.11 o 
  -3   3   5    15666.77    15611.29    432.96 o 
  -1   3   5     2904.44     2928.79    117.13 o 
   1   3   5    29180.90    30016.41   1005.69 o 
   3   3   5     1528.59     1595.25    107.42 o 
   5   3   5     2504.77     2461.39    119.90 o 
   7   3   5      692.91      547.01     60.81 o 
   9   3   5      495.99      497.53     96.17 o 
  11   3   5      115.00       73.57     51.11 o 
  13   3   5        1.97       20.87     54.71 o 
  15   3   5       93.13       40.11     66.16 o 
  17   3   5       52.51       79.52     78.05 o 
  19   3   5       39.42       20.52     80.97 o 
 -24   4   5      309.15      285.91     72.03 o 
 -22   4   5     1806.21     1600.49    115.18 o 
 -20   4   5     3433.95     3735.80    260.02 o 
 -18   4   5     3362.72     3320.40    115.63 o 
 -16   4   5      813.01      780.41     56.29 o 
 -14   4   5       61.04       30.63     21.91 o 
 -12   4   5       43.23       57.13     19.14 o 
 -10   4   5    21570.39    22603.35    574.20 o 
  -8   4   5    16960.45    19024.54    485.35 o 
  -6   4   5       63.53      116.93     17.30 o 
  -4   4   5      244.68      245.75     26.41 o 
  -2   4   5      361.60      299.15     31.49 o 
   0   4   5      792.26      777.85     46.58 o 
   2   4   5    15751.69    16399.74    603.32 o 
   4   4   5     2404.51     2086.59     89.92 o 
   6   4   5     3208.09     3000.77    122.98 o 
   8   4   5     2130.54     2086.61    175.51 o 
  10   4   5      863.34      813.68     97.78 o 
  12   4   5      119.84        1.69     52.35 o 
  14   4   5      317.43      407.73     85.38 o 
  16   4   5      280.42      245.12     82.31 o 
  18   4   5      505.37      534.66    110.16 o 
  20   4   5       12.25      -35.58    108.14 o 
 -25   5   5     2409.42     3005.35    244.42 o 
 -23   5   5     4359.82     5011.24    225.93 o 
 -21   5   5      127.27      131.44     48.26 o 
 -19   5   5     2032.46     2098.95    106.45 o 
 -17   5   5     4402.33     4583.61    143.46 o 
 -15   5   5    18387.58    19081.29    462.52 o 
 -13   5   5     7739.18     7298.41    212.95 o 
 -11   5   5     8518.09     8213.29    231.30 o 
  -9   5   5     2958.76     3217.78    113.25 o 
  -7   5   5     5440.34     5606.13    187.48 o 
  -5   5   5    15516.90    16181.26    413.56 o 
  -3   5   5    21088.80    19979.43    504.35 o 
  -1   5   5     9333.37     9077.54    224.37 o 
   1   5   5     4676.19     4870.08    151.16 o 
   3   5   5     6249.04     6650.37    204.19 o 
   5   5   5     1498.99     1310.27     82.80 o 
   7   5   5     9832.07     9803.42    308.11 o 
   9   5   5     9740.24     9330.67    334.17 o 
  11   5   5      441.31      345.39    100.20 o 
  13   5   5       37.51       62.50     61.92 o 
  15   5   5     1103.91     1320.86    135.81 o 
  17   5   5     3124.15     3729.14    249.00 o 
  19   5   5      681.54      499.12    114.61 o 
 -26   6   5     1336.14     2146.23    380.08 o 
 -24   6   5     3974.88     4144.63    207.21 o 
 -22   6   5      959.75     1120.93    102.88 o 
 -20   6   5       76.73       11.50     42.82 o 
 -18   6   5        6.06       14.67     29.25 o 
 -16   6   5     2373.49     2365.43     94.22 o 
 -14   6   5     2429.39     2235.18     96.18 o 
 -12   6   5     1434.56     1323.91     69.04 o 
 -10   6   5     1002.28      995.78     74.67 o 
  -8   6   5      110.54      110.64     24.25 o 
  -6   6   5       53.55       22.29     17.19 o 
  -4   6   5    15187.51    14778.02    382.78 o 
  -2   6   5    23712.20    23459.42    554.52 o 
   0   6   5    11775.79    12181.38    344.74 o 
   2   6   5      629.22      689.87     42.86 o 
   4   6   5       12.03       -2.23     28.62 o 
   6   6   5     3814.06     3984.09    174.48 o 
   8   6   5     9643.06     8968.93    322.58 o 
  10   6   5      277.28      242.59     56.22 o 
  12   6   5      643.36      750.74     87.29 o 
  14   6   5     1490.43     1433.02    194.06 o 
  16   6   5     1609.02     1895.93    166.94 o 
  18   6   5     1393.33     1608.64    168.76 o 
 -27   7   5        8.75       85.90    203.80 o 
 -25   7   5       46.11     -130.37    121.93 o 
 -23   7   5        5.66       31.23     58.31 o 
 -21   7   5      158.64      178.99     55.91 o 
 -19   7   5     1297.37     1333.78    138.46 o 
 -17   7   5       52.78        3.10     29.63 o 
 -15   7   5       79.09       18.69     26.47 o 
 -13   7   5       65.88       29.79     26.50 o 
 -11   7   5       15.98       10.22     23.67 o 
  -9   7   5        1.66       24.82     22.12 o 
  -7   7   5      138.89      211.27     40.63 o 
  -5   7   5     8605.82     8734.92    240.68 o 
  -3   7   5     4403.63     4725.31    132.40 o 
  -1   7   5     3185.27     3560.86    113.60 o 
   1   7   5      618.03      520.43     39.35 o 
   3   7   5      319.47      376.74     43.90 o 
   5   7   5       87.09       77.29     37.28 o 
   7   7   5      893.12      751.20     73.30 o 
   9   7   5        8.54       -0.50     44.86 o 
  11   7   5     2967.37     2653.57    154.57 o 
  13   7   5      829.82      795.38     93.93 o 
  15   7   5        0.15       51.41     73.87 o 
  17   7   5       67.66       38.21     86.00 o 
  19   7   5        4.09       24.44    128.36 o 
 -26   8   5      629.28      646.42    201.46 o 
 -24   8   5     1504.63     1517.48    163.78 o 
 -22   8   5     1859.48     2025.36    168.61 o 
 -20   8   5     1082.00      975.76     87.95 o 
 -18   8   5      274.97      302.03     52.08 o 
 -16   8   5      187.12      170.38     35.74 o 
 -14   8   5     5131.51     5204.18    192.89 o 
 -12   8   5     1728.79     1891.42     90.15 o 
 -10   8   5      142.33      176.66     32.54 o 
  -8   8   5     2966.09     3087.70    142.15 o 
  -6   8   5    10484.14     9902.26    272.54 o 
  -4   8   5    21982.75    22552.08    573.81 o 
  -2   8   5    18289.00    19359.23    498.09 o 
   0   8   5     1002.15     1048.93     56.92 o 
   2   8   5       63.53       55.51     30.40 o 
   4   8   5      599.78      527.34     58.12 o 
   6   8   5       29.15       15.16     33.52 o 
   8   8   5      301.81      205.53     97.38 o 
  10   8   5     3025.14     2859.00    193.24 o 
  12   8   5     2170.51     2231.35    150.14 o 
  14   8   5      826.55      676.51    148.01 o 
  16   8   5     1567.64     1562.63    160.02 o 
  18   8   5      870.10      889.73    199.21 o 
 -25   9   5      512.02      914.71    208.50 o 
 -23   9   5      472.51      429.58    133.47 o 
 -21   9   5      378.22      501.85     75.30 o 
 -19   9   5       20.05      -24.68     45.06 o 
 -17   9   5     1770.36     1830.91     90.32 o 
 -15   9   5       66.37       68.87     37.58 o 
 -13   9   5     1079.33     1373.65     79.31 o 
 -11   9   5      840.90      678.33     55.31 o 
  -9   9   5       41.27       41.12     27.33 o 
  -7   9   5      211.77      193.15     35.36 o 
  -5   9   5    22552.38    22171.17    570.68 o 
  -3   9   5    28699.72    28423.32    775.47 o 
  -1   9   5     7579.38     7489.33    239.20 o 
   1   9   5      791.89      815.80     62.73 o 
   3   9   5      691.54      617.70     62.69 o 
   5   9   5      209.47      159.50     46.39 o 
   7   9   5     1569.52     1362.46    135.81 o 
   9   9   5     3078.12     3489.41    240.05 o 
  11   9   5     3816.09     3651.01    193.32 o 
  13   9   5       24.20       84.18     65.30 o 
  15   9   5      595.81      568.28    107.91 o 
  17   9   5     1081.89     1236.75    217.57 o 
 -24  10   5       89.77       -9.44    139.65 o 
 -22  10   5      243.81      193.02    129.02 o 
 -20  10   5      160.87      244.86     63.25 o 
 -18  10   5     1001.80     1217.85     90.03 o 
 -16  10   5     7851.40     8381.07    239.71 o 
 -14  10   5     2642.19     2622.04    118.33 o 
 -12  10   5       52.14       15.25     31.76 o 
 -10  10   5      102.32       65.98     34.25 o 
  -8  10   5      616.38      495.40     73.97 o 
  -6  10   5     4185.86     4539.58    177.35 o 
  -4  10   5    10931.36    10892.08    300.17 o 
  -2  10   5     1361.00     1379.80     88.58 o 
   0  10   5      117.21      142.98     37.64 o 
   2  10   5     2516.82     2634.34    121.20 o 
   4  10   5      195.12      101.79     45.39 o 
   6  10   5      738.47      643.39     72.74 o 
   8  10   5     2744.29     2820.70    188.22 o 
  10  10   5     1318.52     1341.30    127.23 o 
  12  10   5      589.27      500.14     87.25 o 
  14  10   5       16.15       67.05     70.81 o 
  16  10   5       54.07       85.66    111.54 o 
 -23  11   5       22.99      146.46    144.81 o 
 -21  11   5       26.59       51.30     96.25 o 
 -19  11   5       37.81       30.69     53.39 o 
 -17  11   5      565.11      442.50    107.70 o 
 -15  11   5        8.80       13.19     42.98 o 
 -13  11   5       32.74       90.45     40.55 o 
 -11  11   5      120.80       77.14     38.49 o 
  -9  11   5      673.80      550.59     61.76 o 
  -7  11   5       31.92        5.78     34.10 o 
  -5  11   5     2019.91     1952.34    133.57 o 
  -3  11   5     5613.06     5308.46    189.14 o 
  -1  11   5     1494.46     1467.83    100.32 o 
   1  11   5     2120.17     2245.14    115.05 o 
   3  11   5       51.07       64.59     40.92 o 
   5  11   5     2450.47     2322.97    135.48 o 
   7  11   5      230.22      216.11     55.37 o 
   9  11   5      169.89      132.96     54.43 o 
  11  11   5        6.75       51.80     56.68 o 
  13  11   5       69.84        4.56     68.08 o 
  15  11   5       76.29      164.82     96.66 o 
 -22  12   5      411.48      502.22    142.26 o 
 -20  12   5        3.59       -4.55     96.00 o 
 -18  12   5     1083.90     1013.90     97.82 o 
 -16  12   5     6128.63     6137.00    223.08 o 
 -14  12   5     6211.40     6714.00    285.69 o 
 -12  12   5     1593.34     1514.35    227.98 o 
 -10  12   5       72.40       72.90     41.98 o 
  -8  12   5     2319.28     2250.34    124.59 o 
  -6  12   5     3374.50     3324.24    271.45 o 
  -4  12   5    15435.28    16466.21    540.28 o 
  -2  12   5     5673.59     6003.96    212.78 o 
   0  12   5       41.03       68.20     42.23 o 
   2  12   5     1499.97     1386.01    141.89 o 
   4  12   5     1733.50     1561.00    187.71 o 
   6  12   5     4885.89     5018.61    221.68 o 
   8  12   5     3830.99     3765.18    175.49 o 
  10  12   5     1864.36     2084.05    150.12 o 
  12  12   5      104.16       53.99     70.97 o 
  14  12   5        3.53       11.30     88.27 o 
 -21  13   5        3.96      160.91    116.44 o 
 -19  13   5       60.03      141.45    111.52 o 
 -17  13   5      600.24      569.62     87.68 o 
 -15  13   5      275.18      322.36     83.92 o 
 -13  13   5      932.23     1102.26    134.79 o 
 -11  13   5      911.85     1014.40    183.82 o 
  -9  13   5     1219.21     1264.89    121.54 o 
  -7  13   5      171.39      172.47     63.08 o 
  -5  13   5       20.29       46.75     56.13 o 
  -3  13   5     3732.60     4061.92    191.02 o 
  -1  13   5      366.69      368.85     98.17 o 
   1  13   5     1070.56     1031.66     86.85 o 
   3  13   5      138.09      108.77     50.81 o 
   5  13   5     3605.66     3681.04    184.98 o 
   7  13   5      929.34     1000.90    134.87 o 
   9  13   5     1329.16     1348.77    113.03 o 
  11  13   5      582.45      431.47     99.54 o 
  13  13   5       22.78       82.55     88.08 o 
 -20  14   5       13.56       66.62    114.42 o 
 -18  14   5        0.09      -16.93    102.26 o 
 -16  14   5        2.18      -44.41     73.46 o 
 -14  14   5      435.64      442.09     96.10 o 
 -12  14   5        1.69       89.21     77.06 o 
 -10  14   5       93.68      170.16     70.27 o 
  -8  14   5      624.56      602.47     93.49 o 
  -6  14   5       35.26       43.29     62.74 o 
  -4  14   5      640.69      748.89    186.61 o 
  -2  14   5       94.77       99.11     53.47 o 
   0  14   5       16.75        0.57     46.74 o 
   2  14   5       36.80       38.57     52.28 o 
   4  14   5      743.47      718.18     95.98 o 
   6  14   5       95.74       16.69     62.99 o 
   8  14   5      187.85       81.59     64.14 o 
  10  14   5       30.64      -26.51     81.57 o 
  12  14   5       89.17      -92.56    104.30 o 
 -19  15   5       25.10       39.86    143.76 o 
 -17  15   5      701.06      561.35    218.84 o 
 -15  15   5       53.34       97.55     77.77 o 
 -13  15   5     2215.84     2682.30    229.64 o 
 -11  15   5     1306.48     1601.56    189.78 o 
  -9  15   5      355.37      190.13     77.63 o 
  -7  15   5       36.42       12.44     63.99 o 
  -5  15   5      694.20      538.00     93.35 o 
  -3  15   5      561.02      475.13     87.49 o 
  -1  15   5      156.78       85.06     68.65 o 
   1  15   5       37.30      -16.64     58.78 o 
   3  15   5       94.64       76.93     58.63 o 
   5  15   5      316.41      383.87     82.07 o 
   7  15   5     1273.16     1382.12    128.13 o 
   9  15   5      169.83       -0.41     75.47 o 
  11  15   5       76.56        3.02    110.63 o 
 -18  16   5      371.60      105.03    142.45 o 
 -16  16   5      221.34      228.30    106.24 o 
 -14  16   5     1360.97      863.23    145.84 o 
 -12  16   5     1839.09     1628.50    189.27 o 
 -10  16   5     1553.74     2052.08    206.99 o 
  -8  16   5        1.63       56.04     83.68 o 
  -6  16   5      482.98      595.66    126.17 o 
  -4  16   5      949.08      872.81    156.34 o 
  -2  16   5     1501.07     1449.65    141.79 o 
   0  16   5      428.37      475.79     94.92 o 
   2  16   5       46.65       68.42     69.21 o 
   4  16   5      533.47      493.50     89.04 o 
   6  16   5     1914.45     2493.24    172.85 o 
   8  16   5     1030.79      997.52    138.97 o 
  10  16   5      350.49      409.73    219.68 o 
 -15  17   5       74.31      105.25    120.51 o 
 -13  17   5      297.97      370.84    121.52 o 
 -11  17   5      175.64      165.79     99.82 o 
  -9  17   5        3.22       42.43     90.73 o 
  -7  17   5      122.24      164.67    100.03 o 
  -5  17   5      552.63      706.07    170.46 o 
  -3  17   5      113.20      178.97     83.06 o 
  -1  17   5        8.43       19.06     82.65 o 
   1  17   5        4.86        3.01     76.75 o 
   3  17   5       12.83      -34.68     78.24 o 
   5  17   5      227.66      192.07     93.66 o 
   7  17   5      232.56      -32.80     89.63 o 
 -12  18   5       70.81       55.35    105.67 o 
 -10  18   5        0.27      -77.81     86.73 o 
  -8  18   5      117.01      -42.92     92.91 o 
  -6  18   5       16.57      -74.48     87.54 o 
  -4  18   5      244.32      218.24    102.82 o 
  -2  18   5      647.80      640.41    135.13 o 
   0  18   5      224.97      266.56    107.44 o 
   2  18   5       79.91       17.72     99.32 o 
   4  18   5       71.75      313.19    218.78 o 
  -9  19   5      146.32      127.01    107.98 o 
  -7  19   5      532.34      448.76    170.47 o 
  -5  19   5      748.70      797.37    217.57 o 
  -3  19   5      949.97     1066.75    224.70 o 
  -1  19   5      790.04      931.11    157.98 o 
   1  19   5       65.72      107.76    107.56 o 
 -26   0   6      400.73      407.82    142.28 o 
 -24   0   6       67.48      120.80     97.98 o 
 -22   0   6        2.63       19.24     77.40 o 
 -20   0   6       59.47       71.24     52.48 o 
 -18   0   6     5765.37     6442.08    296.10 o 
 -16   0   6    26022.90    26622.67    796.76 o 
 -14   0   6     6866.34     6455.00    214.38 o 
 -12   0   6     2707.93     2843.88    120.85 o 
 -10   0   6     1555.97     1875.69    140.17 o 
  -8   0   6     3773.81     3671.86    413.74 o 
  -6   0   6    26172.70    26780.27   1249.84 o 
  -4   0   6    16189.27    16291.46    790.02 o 
  -2   0   6     3239.01     3370.95    197.92 o 
   0   0   6      685.16      845.33     55.66 o 
   2   0   6     8878.22     8589.14    316.48 o 
   4   0   6    22952.13    22561.97    967.26 o 
   6   0   6    29336.76    28439.90   1405.75 o 
   8   0   6    10212.23    10797.82    601.08 o 
  10   0   6     6688.85     7176.58    445.28 o 
  12   0   6     2964.05     2463.26    244.23 o 
  14   0   6       49.09       41.17     91.07 o 
  16   0   6     1614.85     2318.48    265.41 o 
  18   0   6     1644.47     1519.48    236.68 o 
 -25   1   6       88.67       81.12     69.97 o 
 -23   1   6       70.60       80.89     71.47 o 
 -21   1   6     1223.05     1213.43     84.18 o 
 -19   1   6     1262.72     1370.48     81.83 o 
 -17   1   6    10036.31    10600.34    271.84 o 
 -15   1   6     3301.94     3706.44    100.23 o 
 -13   1   6       12.03       16.40     15.57 o 
 -11   1   6     4890.27     5085.23    146.34 o 
  -9   1   6    11413.81    11978.46    375.34 o 
  -7   1   6     6744.62     6729.14    248.77 o 
  -5   1   6    12048.21    11703.73    360.95 o 
  -3   1   6     1820.31     1822.89    158.93 o 
  -1   1   6     6565.14     6392.49    176.88 o 
   1   1   6     6373.52     6404.04    199.05 o 
   3   1   6     3220.55     2551.99     93.60 o 
   5   1   6     6900.10     5846.77    219.94 o 
   7   1   6     5396.88     4853.11    224.38 o 
   9   1   6     3142.47     3186.75    182.28 o 
  11   1   6        2.77       31.57     53.09 o 
  13   1   6        5.30       41.28     61.29 o 
  15   1   6       21.73       36.98     68.04 o 
  17   1   6      394.03      248.31     93.09 o 
  19   1   6      310.52      403.05    115.36 o 
 -26   2   6      238.90      151.36     84.27 o 
 -24   2   6      172.60      224.48     84.56 o 
 -22   2   6        5.99       10.82     52.43 o 
 -20   2   6       48.30       45.70     34.24 o 
 -18   2   6      306.59      341.06     61.37 o 
 -16   2   6       85.58       47.31     23.49 o 
 -14   2   6      175.92      164.57     26.27 o 
 -12   2   6     1591.37     1778.05     80.36 o 
 -10   2   6     8849.95     8946.46    281.69 o 
  -8   2   6     5997.06     7420.39    243.15 o 
  -6   2   6      309.34      268.69     27.60 o 
  -4   2   6       11.82        2.52     12.39 o 
  -2   2   6     4345.97     4477.44    122.99 o 
   0   2   6    13163.46    14048.11    396.71 o 
   2   2   6     2296.24     2289.34    138.65 o 
   4   2   6     6819.76     7163.50    210.50 o 
   6   2   6     1062.94      946.78    122.24 o 
   8   2   6     3910.18     3194.51    219.89 o 
  10   2   6      294.00      268.17     96.61 o 
  12   2   6        7.79      -13.65     53.66 o 
  14   2   6      245.52      143.27     82.56 o 
  16   2   6      345.36      313.25     94.66 o 
  18   2   6       54.65        5.50     81.18 o 
 -25   3   6     1718.67     1928.38    164.58 o 
 -23   3   6      311.88      402.41     85.28 o 
 -21   3   6     1579.99     1816.08    139.56 o 
 -19   3   6     6486.82     6848.86    212.59 o 
 -17   3   6     8390.00     8768.81    257.42 o 
 -15   3   6     3611.31     3523.81    112.17 o 
 -13   3   6     1784.52     1677.51     73.73 o 
 -11   3   6     7376.85     8250.34    228.98 o 
  -9   3   6    15010.61    15591.20    468.62 o 
  -7   3   6    18706.22    18963.87    531.00 o 
  -5   3   6     2368.33     3613.15    118.84 o 
  -3   3   6      101.59      150.75     19.14 o 
  -1   3   6     1654.18     1767.06     65.64 o 
   1   3   6    25769.85    26155.50    667.16 o 
   3   3   6     9373.95     8784.19    332.68 o 
   5   3   6    20047.37    18885.16    604.38 o 
   7   3   6     6539.09     5981.64    232.13 o 
   9   3   6     2368.36     1985.63    147.99 o 
  11   3   6        6.67        1.11     51.22 o 
  13   3   6     4122.33     3334.50    236.71 o 
  15   3   6     1667.19     1787.04    191.80 o 
  17   3   6     1402.94     1268.52    145.81 o 
  19   3   6        5.56       95.40    105.12 o 
 -26   4   6     3071.65     2910.19    289.70 o 
 -24   4   6       17.65       -8.58     58.63 o 
 -22   4   6      101.49      134.12     50.73 o 
 -20   4   6      876.48      878.29     62.12 o 
 -18   4   6     2370.79     2376.44    135.69 o 
 -16   4   6     3543.24     3256.71    109.57 o 
 -14   4   6     8635.42     8427.59    240.53 o 
 -12   4   6     2555.46     2848.82    133.37 o 
 -10   4   6     1022.55      841.27     47.86 o 
  -8   4   6     7655.49     7940.37    233.45 o 
  -6   4   6    19989.43    18732.04    572.87 o 
  -4   4   6    23482.47    24063.84    660.23 o 
  -2   4   6    37579.11    39413.55    923.33 o 
   0   4   6      162.00      151.51     24.01 o 
   2   4   6     5998.19     5793.33    188.17 o 
   4   4   6    14745.99    14238.32    406.86 o 
   6   4   6     8505.18     7862.54    287.09 o 
   8   4   6     1819.18     1729.65    117.58 o 
  10   4   6        1.42      -18.05     42.13 o 
  12   4   6     2184.76     1967.18    185.80 o 
  14   4   6     1860.81     1809.95    175.31 o 
  16   4   6     2926.71     3179.23    223.87 o 
  18   4   6      223.75      114.42     95.13 o 
 -25   5   6       11.14       78.10     70.57 o 
 -23   5   6        5.15       -5.83     53.30 o 
 -21   5   6       44.56       92.88     43.77 o 
 -19   5   6      258.57      194.17     38.30 o 
 -17   5   6      343.74      369.88     41.49 o 
 -15   5   6      798.00      692.46     53.85 o 
 -13   5   6      250.08      206.60     51.53 o 
 -11   5   6       18.05       38.04     22.13 o 
  -9   5   6     5690.22     6379.72    212.97 o 
  -7   5   6       35.31       14.11     15.66 o 
  -5   5   6        2.43       18.17     14.02 o 
  -3   5   6      844.84      905.80     49.39 o 
  -1   5   6     1476.03     1671.52     69.54 o 
   1   5   6     2347.08     2523.31    128.06 o 
   3   5   6     1455.22     1377.79     67.18 o 
   5   5   6     1866.63     1997.70    108.11 o 
   7   5   6        8.31      -12.98     39.04 o 
   9   5   6      593.47      612.72     75.61 o 
  11   5   6      228.91       65.36     52.52 o 
  13   5   6      175.08      235.90     78.57 o 
  15   5   6       59.32       47.26     73.16 o 
  17   5   6      581.67      431.62    109.38 o 
 -26   6   6     1010.62     1505.76    329.97 o 
 -24   6   6     1164.88     1462.77    119.91 o 
 -22   6   6        4.33        9.27     49.52 o 
 -20   6   6      826.31      842.94     69.15 o 
 -18   6   6     2341.79     2181.89     94.25 o 
 -16   6   6     5261.74     5342.38    173.47 o 
 -14   6   6      908.62      899.22     77.41 o 
 -12   6   6     1731.07     1946.31     85.91 o 
 -10   6   6     1225.06     1049.83    104.92 o 
  -8   6   6      486.53      571.91     79.72 o 
  -6   6   6    19067.01    20209.53    516.35 o 
  -4   6   6    15919.81    16512.45    396.05 o 
  -2   6   6     7346.67     7679.92    198.23 o 
   0   6   6      330.09      414.16     38.58 o 
   2   6   6     4258.91     4340.33    132.88 o 
   4   6   6      454.66      371.62     52.21 o 
   6   6   6      465.15      370.91     57.74 o 
   8   6   6     2392.40     2388.20    139.23 o 
  10   6   6     1122.65      996.06     95.38 o 
  12   6   6      103.82       67.52     57.39 o 
  14   6   6     1213.31     1269.33    140.53 o 
  16   6   6      602.09      478.13    105.47 o 
  18   6   6      105.65       73.87    115.10 o 
 -27   7   6      594.59     1076.47    304.24 o 
 -25   7   6     1328.76     1280.56    148.47 o 
 -23   7   6       63.13      -15.67     53.68 o 
 -21   7   6      327.82      316.67     61.08 o 
 -19   7   6     2699.09     2841.75    113.75 o 
 -17   7   6     2859.76     3058.48    114.03 o 
 -15   7   6      781.41      626.47     57.55 o 
 -13   7   6        8.14       -6.35     24.92 o 
 -11   7   6      412.06      423.28     41.19 o 
  -9   7   6     7473.96     6920.17    280.64 o 
  -7   7   6    11248.88    11015.45    298.12 o 
  -5   7   6    19717.35    20862.39    499.89 o 
  -3   7   6    11882.32    12439.28    308.48 o 
  -1   7   6      244.56      238.63     29.46 o 
   1   7   6     7564.36     7257.81    358.02 o 
   3   7   6     4428.00     4392.92    173.45 o 
   5   7   6     7030.86     7053.95    259.04 o 
   7   7   6      260.83      361.09     73.91 o 
   9   7   6      788.59      631.42     78.13 o 
  11   7   6       58.32       49.61     54.17 o 
  13   7   6     4517.25     4960.29    301.50 o 
  15   7   6     2653.35     2826.35    209.66 o 
  17   7   6     2058.94     2142.80    195.79 o 
 -26   8   6      256.00      393.87    171.64 o 
 -24   8   6      107.03       10.74     78.31 o 
 -22   8   6      198.16      122.11     61.05 o 
 -20   8   6     1427.01     1684.04    158.07 o 
 -18   8   6     9468.93     9462.17    260.87 o 
 -16   8   6      999.66      989.56    118.35 o 
 -14   8   6       75.00       92.06     32.93 o 
 -12   8   6      754.95      655.85     55.33 o 
 -10   8   6     1322.89     1136.67    109.25 o 
  -8   8   6     2527.76     2622.60    120.62 o 
  -6   8   6     3480.36     3299.06    117.44 o 
  -4   8   6      692.57      626.29     42.96 o 
  -2   8   6      609.45      740.70     54.38 o 
   0   8   6     2399.72     2421.50     92.84 o 
   2   8   6     5064.39     4922.91    184.20 o 
   4   8   6     5520.75     5969.99    225.32 o 
   6   8   6      665.82      629.04     71.50 o 
   8   8   6      470.29      374.33     72.27 o 
  10   8   6      217.03      120.31     60.18 o 
  12   8   6     1457.16     1352.58    154.07 o 
  14   8   6      880.29      803.01    210.11 o 
  16   8   6      789.08      924.31    273.39 o 
 -25   9   6        1.03      -28.40    136.95 o 
 -23   9   6      129.00       75.08     76.89 o 
 -21   9   6      300.26      207.93     59.63 o 
 -19   9   6        8.76       10.39     40.23 o 
 -17   9   6     1501.88     1501.84     88.16 o 
 -15   9   6      822.09      739.89     66.99 o 
 -13   9   6     2647.27     2655.36    114.30 o 
 -11   9   6      393.15      344.58     61.20 o 
  -9   9   6     2731.57     2621.60    130.26 o 
  -7   9   6     1149.08      971.61     91.31 o 
  -5   9   6     3769.73     4006.72    146.97 o 
  -3   9   6        3.14       -7.68     24.01 o 
  -1   9   6        5.01       14.26     25.00 o 
   1   9   6      516.39      421.17     50.70 o 
   3   9   6       30.51       38.01     40.17 o 
   5   9   6      197.41      289.66     55.58 o 
   7   9   6       68.12      100.22     45.77 o 
   9   9   6        8.93        2.55     57.95 o 
  11   9   6      262.28      252.53     74.11 o 
  13   9   6      362.33      344.40     81.23 o 
  15   9   6      342.50      306.30    145.08 o 
 -24  10   6      351.13      291.79    143.35 o 
 -22  10   6       82.44       24.33     69.61 o 
 -20  10   6     2302.74     2289.20    138.26 o 
 -18  10   6     5015.24     5673.67    191.77 o 
 -16  10   6     2721.28     2829.83    126.76 o 
 -14  10   6     2215.27     2206.52    108.22 o 
 -12  10   6      679.95      508.17     50.36 o 
 -10  10   6     5022.99     4855.54    176.56 o 
  -8  10   6    11487.18    11481.37    347.52 o 
  -6  10   6    22963.74    23005.21    704.04 o 
  -4  10   6     1497.55     1754.12     89.64 o 
  -2  10   6       40.07       47.60     27.64 o 
   0  10   6       17.69       14.89     34.17 o 
   2  10   6      153.70      142.04     43.42 o 
   4  10   6      261.43      200.89     63.62 o 
   6  10   6     1850.86     1969.23    116.27 o 
   8  10   6      648.87      594.71     79.24 o 
  10  10   6       66.64       67.57     54.53 o 
  12  10   6      502.64      225.47     78.10 o 
  14  10   6     1465.17     1600.62    142.79 o 
  16  10   6      549.91      326.99    330.86 o 
 -23  11   6      276.74      396.65    131.81 o 
 -21  11   6      548.55      665.95    105.03 o 
 -19  11   6     1341.73     1382.59    124.14 o 
 -17  11   6     3152.66     3523.84    150.20 o 
 -15  11   6     1517.40     1719.24    167.97 o 
 -13  11   6     2991.02     2992.22    130.63 o 
 -11  11   6     2966.30     2662.98    135.73 o 
  -9  11   6     1546.15     1422.50     96.05 o 
  -7  11   6    16259.19    16545.64    524.03 o 
  -5  11   6    21622.83    21791.16    672.53 o 
  -3  11   6    10572.40     9892.11    346.16 o 
  -1  11   6       43.34       52.59     38.91 o 
   1  11   6      230.30      172.03     47.19 o 
   3  11   6     1994.57     2075.13    142.09 o 
   5  11   6     4232.13     4937.96    215.42 o 
   7  11   6     2709.33     2501.69    136.63 o 
   9  11   6      575.43      627.75     98.19 o 
  11  11   6        0.67      -46.74     59.85 o 
  13  11   6      129.76       66.90     69.33 o 
  15  11   6      346.11      160.08    114.98 o 
 -22  12   6       69.13      128.02    114.61 o 
 -20  12   6      553.65      466.13     93.78 o 
 -18  12   6      549.45      456.21     67.30 o 
 -16  12   6       19.62       37.94     48.34 o 
 -14  12   6      102.47       99.00     46.31 o 
 -12  12   6      208.59      197.19     53.88 o 
 -10  12   6      191.19      153.10     64.21 o 
  -8  12   6      152.41      176.96     48.13 o 
  -6  12   6     1148.04     1142.56     88.35 o 
  -4  12   6       35.83       57.08     50.52 o 
  -2  12   6     2199.47     2220.16    133.36 o 
   0  12   6      693.16      727.95     71.45 o 
   2  12   6      416.08      444.72     63.09 o 
   4  12   6      199.61       66.07     53.39 o 
   6  12   6        2.12       -9.94     50.14 o 
   8  12   6      109.16       50.32     61.24 o 
  10  12   6      147.35       43.38     66.00 o 
  12  12   6        2.49      -33.76     66.04 o 
  14  12   6       14.70       29.30    107.80 o 
 -21  13   6       15.48       -9.34    103.43 o 
 -19  13   6      286.81      311.45    193.26 o 
 -17  13   6     1506.45     1513.42    119.66 o 
 -15  13   6     1873.94     1815.86    117.36 o 
 -13  13   6      300.19      254.08     60.75 o 
 -11  13   6        8.20       -6.32     43.87 o 
  -9  13   6       98.18       88.04     47.69 o 
  -7  13   6     1243.67     1425.06    130.34 o 
  -5  13   6      233.04      224.62     72.71 o 
  -3  13   6      961.86      932.22    100.86 o 
  -1  13   6        6.22      -51.19     47.25 o 
   1  13   6     1137.55     1035.10    129.51 o 
   3  13   6     2199.87     2471.27    149.75 o 
   5  13   6     3302.54     3844.42    195.13 o 
   7  13   6     1018.84     1110.55    101.68 o 
   9  13   6        2.67       59.97     70.33 o 
  11  13   6       20.21       20.99     74.40 o 
  13  13   6      212.77      181.77    114.16 o 
 -20  14   6      744.36      931.08    171.64 o 
 -18  14   6     1306.71     1260.41    187.91 o 
 -16  14   6     1042.77     1047.36    139.13 o 
 -14  14   6      706.67      799.67    129.52 o 
 -12  14   6      267.36      252.77     77.47 o 
 -10  14   6     1747.66     1559.46    189.09 o 
  -8  14   6     1189.59     1174.19    142.62 o 
  -6  14   6      839.81      784.58    103.73 o 
  -4  14   6       78.77       72.41     80.24 o 
  -2  14   6      384.44      206.34     75.20 o 
   0  14   6        3.26       57.69     56.53 o 
   2  14   6     5457.27     6002.96    232.74 o 
   4  14   6     3835.91     4297.03    210.46 o 
   6  14   6     3245.92     3479.78    194.39 o 
   8  14   6      115.79      106.82     66.84 o 
  10  14   6       15.83       18.94     74.68 o 
 -19  15   6      100.12      117.58    146.86 o 
 -17  15   6      122.97       97.07     94.21 o 
 -15  15   6      801.33      519.94    123.50 o 
 -13  15   6       71.21       37.15     79.84 o 
 -11  15   6      147.52      305.01    109.46 o 
  -9  15   6       69.84      135.54     73.25 o 
  -7  15   6       15.07       83.96     68.15 o 
  -5  15   6      248.41      160.23     74.75 o 
  -3  15   6      413.59      429.56    173.68 o 
  -1  15   6      286.81      257.12     79.03 o 
   1  15   6     1447.31     1291.88    119.09 o 
   3  15   6     1583.81     2023.26    160.87 o 
   5  15   6     1229.12     1288.27    125.77 o 
   7  15   6      233.61      244.70     84.33 o 
   9  15   6      249.01      321.50    107.56 o 
 -18  16   6      237.52      174.34    204.24 o 
 -16  16   6      185.77       68.03    103.56 o 
 -14  16   6      117.43       64.88     98.12 o 
 -12  16   6      164.33       45.17     93.63 o 
 -10  16   6      130.77      116.26     78.86 o 
  -8  16   6      770.57      605.51    107.20 o 
  -6  16   6       93.39       55.99     74.30 o 
  -4  16   6       17.37       51.49     69.50 o 
  -2  16   6      275.55      182.32     78.35 o 
   0  16   6        5.34      -45.27     68.22 o 
   2  16   6       97.09      142.44     95.70 o 
   4  16   6      123.53      124.51     77.13 o 
   6  16   6       57.31       -6.03     77.20 o 
   8  16   6       14.27      -45.96     85.37 o 
 -15  17   6     1122.44     1260.03    357.73 o 
 -13  17   6      910.70      909.49    155.35 o 
 -11  17   6      135.93      143.21    125.01 o 
  -9  17   6     1799.23     1448.72    179.40 o 
  -7  17   6     1137.48     1093.35    224.80 o 
  -5  17   6      556.82      399.64    103.08 o 
  -3  17   6       68.26       64.99     77.89 o 
  -1  17   6        0.10       -4.26     76.73 o 
   1  17   6      145.65      188.61     89.81 o 
   3  17   6      441.95      337.01    117.93 o 
   5  17   6      705.99      737.70    129.31 o 
 -12  18   6       92.90      107.14    110.09 o 
 -10  18   6      601.12      454.98    131.60 o 
  -8  18   6      438.44      322.81    131.77 o 
  -6  18   6     1369.02     1247.80    186.23 o 
  -4  18   6      748.51      769.10    137.42 o 
  -2  18   6      350.88      428.25    106.47 o 
   0  18   6        0.84       13.09     87.25 o 
   2  18   6      601.91      790.40    189.94 o 
  -7  19   6      120.27       83.11    110.03 o 
  -5  19   6       32.13        3.72    105.58 o 
  -3  19   6       14.99       68.38    110.61 o 
 -25   1   7      362.67      260.61     82.24 o 
 -23   1   7      231.91      233.35     62.29 o 
 -21   1   7      852.13      852.92     69.96 o 
 -19   1   7     3378.48     3615.45    141.91 o 
 -17   1   7      957.10      935.92     53.72 o 
 -15   1   7       62.46       42.12     20.83 o 
 -13   1   7     4345.59     4387.97    134.82 o 
 -11   1   7     3476.61     3429.22    134.28 o 
  -9   1   7    21059.87    20894.43    716.45 o 
  -7   1   7     7737.47     6768.81    223.08 o 
  -5   1   7      185.17      191.15     20.36 o 
  -3   1   7      441.14      488.74     30.12 o 
  -1   1   7     7099.75     6996.22    180.79 o 
   1   1   7       41.50       26.68     18.37 o 
   3   1   7     9409.18     9450.98    266.20 o 
   5   1   7     7467.07     7431.39    273.23 o 
   7   1   7        1.14       61.72     47.33 o 
   9   1   7     1395.30     1162.50    118.11 o 
  11   1   7       15.00       28.87     59.64 o 
  13   1   7      840.86      704.30    181.29 o 
  15   1   7     1017.64     1168.06    137.65 o 
  17   1   7       58.88       54.61     92.16 o 
 -26   2   7       28.70       52.12    108.50 o 
 -24   2   7     1102.07     1433.21    144.41 o 
 -22   2   7     2420.01     2611.37    182.57 o 
 -20   2   7     2508.39     2751.79    122.34 o 
 -18   2   7     5162.54     5100.09    162.24 o 
 -16   2   7     7155.52     7254.75    208.15 o 
 -14   2   7      407.36      436.51     42.08 o 
 -12   2   7     1642.21     1345.92     70.87 o 
 -10   2   7    96539.17    99352.57   2921.64 o 
  -8   2   7    20547.19    21335.19    649.02 o 
  -6   2   7    18762.81    20517.53    569.97 o 
  -4   2   7     3901.08     4090.20    111.44 o 
  -2   2   7     5004.91     5204.32    132.17 o 
   0   2   7    16368.48    16579.08    404.67 o 
   2   2   7    18551.93    17539.51    500.37 o 
   4   2   7    16185.51    16091.05    524.70 o 
   6   2   7     1710.59     1763.81    199.91 o 
   8   2   7     3723.89     3356.14    191.90 o 
  10   2   7     1090.13      994.82    127.48 o 
  12   2   7     4615.62     4605.35    289.54 o 
  14   2   7     2533.30     2690.25    201.14 o 
  16   2   7      345.12      226.12     88.49 o 
  18   2   7      166.51       -7.80    128.61 o 
 -25   3   7     1405.31     1585.45    154.78 o 
 -23   3   7      587.94      440.53     96.59 o 
 -21   3   7      219.51      187.16     43.53 o 
 -19   3   7      340.29      280.70     40.16 o 
 -17   3   7     1212.31     1137.74     62.02 o 
 -15   3   7     4746.34     4898.21    167.17 o 
 -13   3   7      315.48      331.26     35.05 o 
 -11   3   7    27219.23    28667.74    776.14 o 
  -9   3   7      308.48      204.41     43.68 o 
  -7   3   7     3800.40     4749.87    153.83 o 
  -5   3   7     4669.39     4399.57    133.78 o 
  -3   3   7     1059.33     1290.92     51.81 o 
  -1   3   7       10.44       16.82     18.56 o 
   1   3   7      799.75      731.25     43.96 o 
   3   3   7      103.84       23.49     30.63 o 
   5   3   7      272.07      288.79     50.40 o 
   7   3   7      927.44      896.53     83.13 o 
   9   3   7       87.25       94.88     57.99 o 
  11   3   7     1137.60     1074.23    118.25 o 
  13   3   7      417.44      263.12     88.28 o 
  15   3   7      252.50      382.18     99.80 o 
  17   3   7       48.86        3.31     88.62 o 
 -24   4   7        0.72       78.66     68.61 o 
 -22   4   7      513.05      452.19     59.69 o 
 -20   4   7     3873.65     3971.46    166.57 o 
 -18   4   7       83.90       75.32     29.15 o 
 -16   4   7      180.15      206.44     35.51 o 
 -14   4   7     7549.70     7490.13    218.64 o 
 -12   4   7      145.02      132.17     29.20 o 
 -10   4   7      305.66      290.72     32.36 o 
  -8   4   7    28138.43    29227.08    808.36 o 
  -6   4   7     5681.67     6282.80    195.46 o 
  -4   4   7      140.05      154.84     21.88 o 
  -2   4   7     1885.99     2098.65     87.67 o 
   0   4   7    14014.71    14359.05    355.62 o 
   2   4   7     4333.63     4385.54    171.29 o 
   4   4   7     4133.67     3598.40    155.68 o 
   6   4   7     3242.76     3043.77    263.86 o 
   8   4   7       78.58       17.77     52.02 o 
  10   4   7      388.45      348.04     98.74 o 
  12   4   7      956.81      934.92    117.61 o 
  14   4   7     1467.90     1917.63    209.01 o 
  16   4   7        1.27       32.87     82.89 o 
 -25   5   7       91.39      217.89    115.88 o 
 -23   5   7      144.05      155.53     78.45 o 
 -21   5   7     3480.53     3665.57    167.44 o 
 -19   5   7     2440.72     2504.90    102.51 o 
 -17   5   7      726.73      788.33     54.33 o 
 -15   5   7      279.09      267.99     37.96 o 
 -13   5   7     8902.30     8833.42    251.15 o 
 -11   5   7      930.26      842.26     55.92 o 
  -9   5   7     6769.50     6107.96    211.06 o 
  -7   5   7     7924.88     8111.76    234.60 o 
  -5   5   7      559.39      739.06     55.60 o 
  -3   5   7     3762.50     3842.63    121.33 o 
  -1   5   7     8132.88     8233.39    230.90 o 
   1   5   7     1684.66     1468.94     77.49 o 
   3   5   7     2707.27     2866.60    133.37 o 
   5   5   7     2494.56     2146.73    138.78 o 
   7   5   7     2597.25     2427.99    141.69 o 
   9   5   7      862.65      669.39     80.95 o 
  11   5   7     3157.91     3197.08    268.06 o 
  13   5   7     3873.19     4270.27    251.47 o 
  15   5   7     1308.73     1395.40    151.34 o 
  17   5   7       14.78        2.09    108.87 o 
 -24   6   7      159.35      265.53     71.43 o 
 -22   6   7     1286.95     1499.69     99.41 o 
 -20   6   7     1318.27     1426.17     80.73 o 
 -18   6   7      840.72      858.81     62.51 o 
 -16   6   7       81.35       69.17     32.35 o 
 -14   6   7      545.14      535.26     48.03 o 
 -12   6   7     1065.11     1011.79     69.32 o 
 -10   6   7     2839.57     2252.92     95.82 o 
  -8   6   7     6604.55     6744.24    191.43 o 
  -6   6   7     6476.94     7325.91    205.05 o 
  -4   6   7      298.45      368.49     39.33 o 
  -2   6   7    13244.76    13677.26    336.88 o 
   0   6   7     5727.67     5495.41    172.94 o 
   2   6   7     9272.88     8783.40    246.84 o 
   4   6   7     4737.33     5111.37    354.48 o 
   6   6   7     1376.52     1459.05    119.68 o 
   8   6   7      392.34      345.79     66.27 o 
  10   6   7     2433.84     2197.82    166.76 o 
  12   6   7     2368.43     2297.50    182.30 o 
  14   6   7     1930.47     1887.81    184.33 o 
  16   6   7      153.44       83.33     92.20 o 
 -27   7   7        8.87       48.99    184.33 o 
 -25   7   7        4.86      -55.26    154.80 o 
 -23   7   7        6.01       17.41     51.23 o 
 -21   7   7      189.89      259.62     48.12 o 
 -19   7   7      707.11      713.77     60.84 o 
 -17   7   7      717.38      565.71     78.71 o 
 -15   7   7     1091.33      982.78     87.55 o 
 -13   7   7      176.93      101.45     31.20 o 
 -11   7   7     1158.79     1276.68    128.19 o 
  -9   7   7     1128.55     1032.01     82.76 o 
  -7   7   7       23.89       14.51     21.40 o 
  -5   7   7     1924.55     1881.26     71.55 o 
  -3   7   7     2137.81     2208.28     78.99 o 
  -1   7   7       20.66        7.51     22.24 o 
   1   7   7      608.66      629.75     73.27 o 
   3   7   7     1898.66     1793.34     97.49 o 
   5   7   7     2212.88     2219.80    148.58 o 
   7   7   7     1608.90     1740.78    137.40 o 
   9   7   7       91.46       48.97     54.94 o 
  11   7   7      185.56       55.93     61.54 o 
  13   7   7      355.86      314.87     92.79 o 
  15   7   7       67.28       20.31     80.33 o 
 -26   8   7        2.00      263.75    192.83 o 
 -24   8   7      540.29      334.95    115.36 o 
 -22   8   7     2436.57     2723.21    227.15 o 
 -20   8   7     1528.48     1414.15     83.37 o 
 -18   8   7     4205.60     4756.32    173.29 o 
 -16   8   7      943.43      752.48     63.22 o 
 -14   8   7      544.38      554.13     68.21 o 
 -12   8   7     4965.30     4926.06    175.34 o 
 -10   8   7    13176.02    13521.00    396.98 o 
  -8   8   7     5913.55     6008.50    196.98 o 
  -6   8   7     5443.64     5368.55    164.99 o 
  -4   8   7     1359.65     1522.21     66.63 o 
  -2   8   7     1002.79      965.51     56.07 o 
   0   8   7     3458.50     3707.28    125.26 o 
   2   8   7     3696.24     3787.75    162.56 o 
   4   8   7     1586.31     1672.44    132.21 o 
   6   8   7       46.78       52.96     45.80 o 
   8   8   7      891.08      462.10    157.28 o 
  10   8   7     2308.54     2080.32    159.80 o 
  12   8   7     1236.61     1046.91    113.71 o 
  14   8   7     1507.06     1744.37    170.62 o 
  16   8   7      710.85      529.39    142.53 o 
 -25   9   7       31.12       42.15    148.32 o 
 -23   9   7     1326.87     1237.35    172.38 o 
 -21   9   7     3492.08     3770.08    166.53 o 
 -19   9   7     3693.34     3879.84    141.78 o 
 -17   9   7     1305.64     1238.81     84.00 o 
 -15   9   7     2866.25     2939.27    124.75 o 
 -13   9   7      285.11      221.29     40.26 o 
 -11   9   7     4037.21     4277.45    171.75 o 
  -9   9   7    15909.73    16013.68    464.30 o 
  -7   9   7    14608.51    15082.83    437.76 o 
  -5   9   7     8554.42     8318.33    240.46 o 
  -3   9   7     1990.41     1923.13     93.47 o 
  -1   9   7     4814.30     4870.35    155.37 o 
   1   9   7    17546.96    17411.46    559.10 o 
   3   9   7     7402.58     8056.19    330.02 o 
   5   9   7       11.66      -51.88     37.38 o 
   7   9   7      366.05      368.04     67.72 o 
   9   9   7     1430.80     1343.00    144.28 o 
  11   9   7     2236.43     2197.49    160.36 o 
  13   9   7     2128.07     2766.14    200.24 o 
  15   9   7      996.16     1021.47    168.82 o 
 -26  10   7       31.98      -25.54    151.25 o 
 -24  10   7       23.96       48.45    104.06 o 
 -22  10   7      431.82      427.59    137.97 o 
 -20  10   7      392.29      364.59     67.07 o 
 -18  10   7       24.24      -31.37     41.34 o 
 -16  10   7        0.76      -51.53     34.36 o 
 -14  10   7        2.71       -9.20     35.35 o 
 -12  10   7      749.70      704.59     93.09 o 
 -10  10   7       24.51       27.18     33.47 o 
  -8  10   7      934.21      904.74     69.40 o 
  -6  10   7      348.95      315.41     49.57 o 
  -4  10   7      481.26      430.68     49.47 o 
  -2  10   7     3454.56     3520.67    127.34 o 
   0  10   7     1614.22     1298.02    100.72 o 
   2  10   7       26.82       81.03     45.22 o 
   4  10   7      780.35      490.32     85.88 o 
   6  10   7       17.35       22.32     45.85 o 
   8  10   7        1.95      -21.69     53.41 o 
  10  10   7       48.36       -2.79     55.26 o 
  12  10   7        3.26       -4.69     62.57 o 
  14  10   7      102.21       99.46     97.21 o 
 -25  11   7       21.84      109.81    128.14 o 
 -23  11   7      140.87      237.19    119.17 o 
 -21  11   7      386.40      316.37    146.26 o 
 -19  11   7     1013.25      785.37     69.10 o 
 -17  11   7      211.39      264.27     53.66 o 
 -15  11   7       34.55       18.79     39.90 o 
 -13  11   7       63.32       -0.30     35.75 o 
 -11  11   7     1313.76     1322.31    128.77 o 
  -9  11   7      437.02      380.81     55.08 o 
  -7  11   7        7.84      -11.95     36.19 o 
  -5  11   7      525.22      422.04     92.49 o 
  -3  11   7      444.30      502.24     65.10 o 
  -1  11   7       58.34       48.30     41.42 o 
   1  11   7     4274.41     4340.22    174.82 o 
   3  11   7     1452.54     1565.09    112.27 o 
   5  11   7       39.62        0.70     51.83 o 
   7  11   7      158.30       48.97     58.36 o 
   9  11   7       67.35        3.35     61.65 o 
  11  11   7      209.43      154.35     71.39 o 
  13  11   7      179.78      240.92     83.83 o 
 -24  12   7       35.60      173.04    133.66 o 
 -22  12   7     1218.05     1292.63    188.26 o 
 -20  12   7     2177.96     2248.23    187.28 o 
 -18  12   7     2053.74     2040.37    128.56 o 
 -16  12   7      114.52       72.74     50.98 o 
 -14  12   7      260.60      202.77     73.03 o 
 -12  12   7     1957.85     1850.33    155.15 o 
 -10  12   7      622.61      898.43    131.54 o 
  -8  12   7       35.89       49.52     43.42 o 
  -6  12   7      255.04      123.66     45.67 o 
  -4  12   7        4.57      -27.40     51.00 o 
  -2  12   7      517.14      670.71     77.37 o 
   0  12   7      320.48      322.32     58.00 o 
   2  12   7     3273.14     3529.66    175.80 o 
   4  12   7      924.43      880.12     92.52 o 
   6  12   7        8.87       48.38     53.76 o 
   8  12   7       20.79       40.62     62.46 o 
  10  12   7      150.44      160.05     73.68 o 
  12  12   7      532.15      465.71     92.32 o 
 -23  13   7      338.28      445.88    226.39 o 
 -21  13   7     1236.01     1091.16    176.20 o 
 -19  13   7      881.31      948.19    133.58 o 
 -17  13   7      418.89      482.99     89.11 o 
 -15  13   7       42.15      -16.43     49.82 o 
 -13  13   7      203.85      260.30     63.29 o 
 -11  13   7     1981.32     1946.86    125.60 o 
  -9  13   7     2096.97     2068.09    133.96 o 
  -7  13   7     4184.84     4066.38    184.02 o 
  -5  13   7     2452.41     2734.78    178.66 o 
  -3  13   7      187.50      135.95     63.42 o 
  -1  13   7     1846.61     1852.79    183.13 o 
   1  13   7    10572.37    10765.29    384.32 o 
   3  13   7     2129.17     2201.53    144.14 o 
   5  13   7      747.47      705.11     90.53 o 
   7  13   7       35.19       15.33     64.31 o 
   9  13   7       79.98      155.13     78.99 o 
  11  13   7      347.08      211.61     84.34 o 
 -20  14   7        6.52       43.10    104.26 o 
 -18  14   7        5.83      -29.97     77.18 o 
 -16  14   7       82.29       96.17     90.15 o 
 -14  14   7       96.56       97.52     56.84 o 
 -12  14   7      251.98      154.36     59.27 o 
 -10  14   7      205.65      170.13     72.74 o 
  -8  14   7        1.33      -78.87     52.58 o 
  -6  14   7       38.37       -9.73     60.51 o 
  -4  14   7      351.79      125.07     67.86 o 
  -2  14   7      239.80      247.65     80.59 o 
   0  14   7      562.88      355.26     81.79 o 
   2  14   7      555.90      333.31     74.72 o 
   4  14   7       92.29      153.83     69.63 o 
   6  14   7       21.91       13.97     68.66 o 
   8  14   7       29.84       80.83     73.97 o 
  10  14   7      135.72       71.56     84.35 o 
 -19  15   7      665.64      567.82    143.70 o 
 -17  15   7      646.94      758.18    150.76 o 
 -15  15   7       63.22      103.55     92.99 o 
 -13  15   7      738.64      750.67    114.72 o 
 -11  15   7     2193.47     2242.10    179.97 o 
  -9  15   7     1650.59     1658.95    155.70 o 
  -7  15   7      899.93     1019.82    120.41 o 
  -5  15   7       14.86       45.74     68.99 o 
  -3  15   7      123.00      127.86     96.86 o 
  -1  15   7      154.17      155.74     78.02 o 
   1  15   7     3294.18     3600.23    250.68 o 
   3  15   7     2728.39     3161.78    231.66 o 
   5  15   7     1189.00     1044.67    116.50 o 
   7  15   7      440.02      421.51     86.41 o 
 -18  16   7      299.25      371.19    132.30 o 
 -16  16   7      438.75      285.77    114.02 o 
 -14  16   7      825.35      527.26    182.07 o 
 -12  16   7      851.79      906.24    122.38 o 
 -10  16   7     1114.47      934.09    125.77 o 
  -8  16   7     1621.92     1673.70    239.75 o 
  -6  16   7      370.96      435.01     96.86 o 
  -4  16   7      151.96      170.45     82.70 o 
  -2  16   7      240.76      231.01     84.69 o 
   0  16   7     1530.52     1719.50    220.41 o 
   2  16   7     1617.47     1699.01    182.50 o 
   4  16   7      910.14      852.48    144.23 o 
   6  16   7      136.53       44.46     80.62 o 
 -15  17   7      309.73      175.60    117.44 o 
 -13  17   7      884.75      903.54    232.27 o 
 -11  17   7        3.97      -26.43     96.45 o 
  -9  17   7       34.07       12.97     78.90 o 
  -7  17   7        8.91       -5.02     72.14 o 
  -5  17   7        5.13      -63.13     76.21 o 
  -3  17   7       56.91       58.60     83.33 o 
  -1  17   7        8.97      -26.06     80.65 o 
   1  17   7       25.37      120.52    103.64 o 
   3  17   7       12.59      -61.24     98.21 o 
 -12  18   7       49.85      151.06    117.97 o 
 -10  18   7      124.07       76.02    108.41 o 
  -8  18   7      232.58      147.62    145.79 o 
  -6  18   7      108.53       45.51     88.71 o 
  -4  18   7       71.38       40.56     84.92 o 
  -2  18   7        0.32      -40.77     88.71 o 
   0  18   7       32.65       34.10     98.63 o 
 -24   0   8     3912.06     4280.97    250.72 o 
 -22   0   8     2719.05     3352.55    206.36 o 
 -20   0   8     6890.35     7541.89    345.60 o 
 -18   0   8     1159.43     1021.26    120.90 o 
 -16   0   8      149.92      196.79     59.91 o 
 -14   0   8     6043.33     5618.63    260.74 o 
 -12   0   8     8277.70     8021.02    345.72 o 
 -10   0   8    25256.71    26215.12   1022.35 o 
  -8   0   8     9984.08    10022.83    411.83 o 
  -6   0   8     6480.85     6320.08    391.04 o 
  -4   0   8     5381.13     5265.90    242.69 o 
  -2   0   8    10707.01    10491.00    428.68 o 
   0   0   8     8120.45     8119.21    246.46 o 
   2   0   8     1523.60     1572.55     99.03 o 
   4   0   8       66.61       66.94     64.20 o 
   6   0   8    20322.66    19392.30   2890.72 o 
   8   0   8     1569.12     1239.45    169.96 o 
  10   0   8     7646.54     6345.54    516.09 o 
  12   0   8     1353.27     1223.05    209.95 o 
  14   0   8       66.32      -25.45    104.44 o 
  16   0   8      208.28      151.77    138.40 o 
 -25   1   8      232.19      196.97     85.46 o 
 -23   1   8      875.18      863.88     77.40 o 
 -21   1   8     1645.66     1745.71     99.53 o 
 -19   1   8     1124.18     1191.19    123.85 o 
 -17   1   8      189.26      171.81     31.22 o 
 -15   1   8      391.87      427.19     42.47 o 
 -13   1   8      947.52      918.12     82.37 o 
 -11   1   8     5231.42     4701.75    208.94 o 
  -9   1   8     2405.78     2047.76    104.02 o 
  -7   1   8     2003.00     2115.29     97.02 o 
  -5   1   8      394.89      423.57     40.14 o 
  -3   1   8      919.64      830.03     40.02 o 
  -1   1   8     6438.45     6902.65    163.70 o 
   1   1   8     1844.91     1698.91     61.90 o 
   3   1   8      141.72       86.85     38.53 o 
   5   1   8     2383.21     2418.18    143.84 o 
   7   1   8      303.23      194.80     65.15 o 
   9   1   8     1848.88     1705.75    156.12 o 
  11   1   8     3181.88     3193.31    208.44 o 
  13   1   8      499.04      421.97    100.94 o 
  15   1   8        8.37       45.79     85.11 o 
  17   1   8       32.29      -12.81    126.38 o 
 -24   2   8      562.41      428.17     75.34 o 
 -22   2   8       26.89       31.63     43.28 o 
 -20   2   8      309.10      254.22     69.97 o 
 -18   2   8     1316.56     1289.64     69.71 o 
 -16   2   8     1773.29     1665.82     84.28 o 
 -14   2   8      628.47      741.20     59.51 o 
 -12   2   8      555.55      512.76     59.40 o 
 -10   2   8    11123.73    11557.01    370.86 o 
  -8   2   8     4279.06     4597.19    164.24 o 
  -6   2   8      339.65      321.01     26.43 o 
  -4   2   8     2552.47     2582.42     76.45 o 
  -2   2   8      964.25     1030.19     44.15 o 
   0   2   8       37.00        1.44     17.41 o 
   2   2   8     3255.97     3474.25    152.67 o 
   4   2   8     1656.49     1590.07    198.04 o 
   6   2   8      880.48      831.00     83.51 o 
   8   2   8      192.51      142.11     67.42 o 
  10   2   8      434.55      301.29     78.30 o 
  12   2   8       30.58       17.42     65.23 o 
  14   2   8        1.11       71.23     79.77 o 
  16   2   8        0.94       75.26     87.99 o 
 -25   3   8      687.94      807.17    151.56 o 
 -23   3   8     2821.24     3149.53    143.45 o 
 -21   3   8     1240.77     1395.09     90.03 o 
 -19   3   8     1711.57     1873.61     89.89 o 
 -17   3   8      659.53      840.74    123.92 o 
 -15   3   8     4053.21     4169.69    164.49 o 
 -13   3   8     9281.37     8982.25    270.52 o 
 -11   3   8    66349.09    64778.54   1923.35 o 
  -9   3   8     1273.85     1290.16     64.08 o 
  -7   3   8        8.29       29.26     20.17 o 
  -5   3   8     2354.06     2186.79     83.03 o 
  -3   3   8      325.95      226.21     28.96 o 
  -1   3   8      307.07      195.34     24.08 o 
   1   3   8    10435.33    10363.31    310.15 o 
   3   3   8    10016.31    11260.32    388.51 o 
   5   3   8      797.35      772.23    108.77 o 
   7   3   8     1231.40      868.06    146.22 o 
   9   3   8     2385.01     2694.27    307.38 o 
  11   3   8     3242.62     3365.61    215.49 o 
  13   3   8     1734.80     1887.43    170.35 o 
  15   3   8       35.42       26.18     86.71 o 
 -24   4   8      641.26      830.43    155.58 o 
 -22   4   8     1126.01     1401.46     86.72 o 
 -20   4   8     1222.60     1224.74    102.53 o 
 -18   4   8      518.61      479.77     59.47 o 
 -16   4   8      877.87      796.44     57.19 o 
 -14   4   8     8306.96     8079.38    250.60 o 
 -12   4   8    44821.23    45654.21   1224.29 o 
 -10   4   8      169.23       64.71     31.53 o 
  -8   4   8     5119.29     5353.19    174.70 o 
  -6   4   8     6090.66     6328.81    183.11 o 
  -4   4   8     7282.58     7642.41    201.33 o 
  -2   4   8    14621.86    15066.71    397.10 o 
   0   4   8    15655.68    16562.19    411.79 o 
   2   4   8     4787.89     4924.76    172.69 o 
   4   4   8      933.02      935.29     84.91 o 
   6   4   8     2474.59     2192.39    135.81 o 
   8   4   8     6479.01     5698.46    243.38 o 
  10   4   8     4666.45     4917.58    265.79 o 
  12   4   8     1932.40     2133.76    193.83 o 
  14   4   8       38.82       35.57     79.67 o 
  16   4   8       12.25       37.27    140.47 o 
 -25   5   8        8.10      120.35    190.60 o 
 -23   5   8        0.89       14.64     45.72 o 
 -21   5   8       24.40       31.70     34.54 o 
 -19   5   8      227.44      178.82     36.76 o 
 -17   5   8      149.76       61.57     37.10 o 
 -15   5   8      927.14      859.06     59.42 o 
 -13   5   8     9453.61     9604.88    448.44 o 
 -11   5   8     1356.36     1212.72     81.22 o 
  -9   5   8      840.17      961.07     52.91 o 
  -7   5   8     2307.47     2343.98     96.99 o 
  -5   5   8     2142.16     2557.33     86.98 o 
  -3   5   8      272.00      186.42     30.17 o 
  -1   5   8      732.57      819.95     86.47 o 
   1   5   8     1257.52     1291.25     70.16 o 
   3   5   8      892.70      769.96     71.59 o 
   5   5   8     1010.62      941.94    109.07 o 
   7   5   8      194.59       81.31     53.96 o 
   9   5   8      608.06      361.19     86.30 o 
  11   5   8      123.69      146.15     95.03 o 
  13   5   8       80.77       51.12     80.69 o 
  15   5   8       50.27       42.01     87.52 o 
 -24   6   8      538.25      472.32     80.33 o 
 -22   6   8      570.82      678.31     63.19 o 
 -20   6   8       75.32       38.27     33.99 o 
 -18   6   8       58.52       59.08     36.29 o 
 -16   6   8     2243.47     2410.82    106.05 o 
 -14   6   8     2351.26     2421.65    118.93 o 
 -12   6   8     1333.55     1314.42     74.57 o 
 -10   6   8     4637.32     4515.89    166.29 o 
  -8   6   8     1617.69     1496.72     71.60 o 
  -6   6   8       17.93        8.15     22.37 o 
  -4   6   8     2104.09     2159.54     93.79 o 
  -2   6   8    18085.18    19115.99    505.39 o 
   0   6   8     1325.03     1388.39     72.78 o 
   2   6   8      451.52      392.99     52.27 o 
   4   6   8      471.50      462.24     71.91 o 
   6   6   8     1088.51     1123.99    114.22 o 
   8   6   8     2964.25     2610.24    160.11 o 
  10   6   8     1332.71     1390.22    121.86 o 
  12   6   8     1740.53     1738.63    165.03 o 
  14   6   8      114.53      139.37     93.19 o 
 -25   7   8     2012.57     2310.12    275.61 o 
 -23   7   8     3070.26     3356.00    156.32 o 
 -21   7   8     1395.34     1303.60     81.41 o 
 -19   7   8      360.74      414.04     55.39 o 
 -17   7   8       50.59      103.83     37.78 o 
 -15   7   8     2692.08     2377.26    204.58 o 
 -13   7   8     7305.22     7266.25    253.97 o 
 -11   7   8     6575.44     5936.37    231.59 o 
  -9   7   8     6293.91     6095.45    213.37 o 
  -7   7   8      899.01      905.20     93.09 o 
  -5   7   8     1412.45     1465.12     90.18 o 
  -3   7   8    16630.75    16038.22    465.38 o 
  -1   7   8     6450.11     6319.34    242.62 o 
   1   7   8     3555.65     3715.47    206.05 o 
   3   7   8     1338.55     1297.70     85.75 o 
   5   7   8      119.68       46.74     50.72 o 
   7   7   8     1003.26     1152.15    106.67 o 
   9   7   8     2717.08     3212.98    210.47 o 
  11   7   8     1298.85     1443.76    273.41 o 
  13   7   8      285.65      128.86     88.75 o 
  15   7   8       27.72      -15.14    100.93 o 
 -26   8   8      121.88       36.91    185.45 o 
 -24   8   8      637.86      566.33    131.00 o 
 -22   8   8     1443.42     1513.07     91.48 o 
 -20   8   8      239.79      222.13     45.03 o 
 -18   8   8       68.08       54.19     37.85 o 
 -16   8   8      346.89      309.42     47.72 o 
 -14   8   8      943.27      753.21     64.38 o 
 -12   8   8     3386.46     3439.53    148.86 o 
 -10   8   8      834.67      925.75     65.80 o 
  -8   8   8      756.44      619.04     52.01 o 
  -6   8   8       33.59       29.19     26.18 o 
  -4   8   8     3152.86     3079.39    103.77 o 
  -2   8   8     1016.42     1024.62     59.70 o 
   0   8   8     3921.86     3891.86    162.04 o 
   2   8   8     1486.20     1356.89     96.97 o 
   4   8   8     3419.93     3541.34    153.08 o 
   6   8   8       92.23       68.98     49.20 o 
   8   8   8      385.59      387.87     87.58 o 
  10   8   8      176.78      194.64     71.69 o 
  12   8   8      312.95      158.23     77.96 o 
  14   8   8       26.39       30.03    105.11 o 
 -27   9   8       30.14      -71.81    182.32 o 
 -25   9   8       37.60      -66.68    105.32 o 
 -23   9   8      112.86      192.47    104.89 o 
 -21   9   8      182.67      186.38     49.24 o 
 -19   9   8     1204.36     1061.54     80.99 o 
 -17   9   8       13.91       14.61     35.57 o 
 -15   9   8      222.36      203.07     44.38 o 
 -13   9   8       25.95       34.41     34.64 o 
 -11   9   8      315.23      357.38     47.26 o 
  -9   9   8      764.12      792.16     63.38 o 
  -7   9   8     3072.56     2976.49    181.38 o 
  -5   9   8     1728.31     1655.05    146.25 o 
  -3   9   8      519.24      514.90     45.69 o 
  -1   9   8     2997.87     2722.74    107.74 o 
   1   9   8      172.67      152.90     51.13 o 
   3   9   8     1562.55     1614.41    114.97 o 
   5   9   8       57.94      -14.88     45.15 o 
   7   9   8      342.32      237.48     66.21 o 
   9   9   8       43.03       15.84     57.11 o 
  11   9   8        0.91      -47.35     65.77 o 
  13   9   8       62.94       60.87     80.76 o 
 -26  10   8      136.83      -21.78    125.91 o 
 -24  10   8      524.24      572.48    147.44 o 
 -22  10   8     1840.14     2373.20    372.49 o 
 -20  10   8     2273.08     2349.64    112.08 o 
 -18  10   8      160.39       75.54     41.89 o 
 -16  10   8      241.09      202.35     48.90 o 
 -14  10   8     3225.46     3275.54    168.86 o 
 -12  10   8      518.72      439.27     54.96 o 
 -10  10   8       31.30       15.49     33.53 o 
  -8  10   8     1331.74     1235.21    128.86 o 
  -6  10   8      618.70      557.23     61.54 o 
  -4  10   8      676.61      619.58     62.92 o 
  -2  10   8     1613.95     1645.89     83.91 o 
   0  10   8    10212.19    10333.98    359.24 o 
   2  10   8       22.50       79.32     47.51 o 
   4  10   8      129.55      105.09     48.45 o 
   6  10   8      114.37      104.55     57.29 o 
   8  10   8     1633.79     1600.77    200.59 o 
  10  10   8     1329.91     1363.86    145.04 o 
  12  10   8     1475.71     1283.00    122.50 o 
 -25  11   8      187.86       75.22    124.49 o 
 -23  11   8      715.47      544.14    141.25 o 
 -21  11   8     1484.83     1653.36    198.61 o 
 -19  11   8     1438.90     1336.83     95.97 o 
 -17  11   8      102.63       47.10     44.61 o 
 -15  11   8     1189.38     1158.00    117.27 o 
 -13  11   8     1237.44     1119.53     84.69 o 
 -11  11   8      548.97      461.71     62.71 o 
  -9  11   8     3649.76     3485.92    162.41 o 
  -7  11   8      209.72       97.67     54.75 o 
  -5  11   8     3928.96     4228.52    281.31 o 
  -3  11   8     7869.10     8176.89    327.06 o 
  -1  11   8    12886.14    13824.82    425.82 o 
   1  11   8     3269.85     3463.05    169.44 o 
   3  11   8       35.34       64.26     50.97 o 
   5  11   8     1638.91     1562.75    111.80 o 
   7  11   8     4131.43     4517.18    373.33 o 
   9  11   8     1828.42     1891.00    135.67 o 
  11  11   8     1289.60     1319.51    126.87 o 
 -24  12   8       23.09      -27.03    110.87 o 
 -22  12   8       61.41       30.28    108.14 o 
 -20  12   8      200.60      156.96     77.52 o 
 -18  12   8       94.49       77.92     51.60 o 
 -16  12   8      106.12       38.60     49.45 o 
 -14  12   8       24.81       10.68     42.58 o 
 -12  12   8        0.96       36.82     45.69 o 
 -10  12   8       34.02       14.18     42.70 o 
  -8  12   8        3.86      -26.09     37.56 o 
  -6  12   8      209.44      151.67     47.34 o 
  -4  12   8      609.99      621.97     88.57 o 
  -2  12   8      165.36       -3.32     53.83 o 
   0  12   8       42.15       19.02     49.97 o 
   2  12   8       38.22       82.31     55.72 o 
   4  12   8        9.60       35.36     57.89 o 
   6  12   8       20.87       19.28     60.42 o 
   8  12   8        9.31       31.39     68.13 o 
  10  12   8      184.93      160.50     77.50 o 
 -23  13   8      322.75      227.48    145.23 o 
 -21  13   8      375.33      269.44    114.05 o 
 -19  13   8        4.57       60.83     80.67 o 
 -17  13   8       91.44       69.93     74.04 o 
 -15  13   8      657.48      294.04     76.48 o 
 -13  13   8      875.73      748.33     83.64 o 
 -11  13   8      145.77      163.79     56.04 o 
  -9  13   8      733.23      814.93     83.88 o 
  -7  13   8       76.56      -40.94     43.38 o 
  -5  13   8     2590.90     2542.23    175.25 o 
  -3  13   8     2344.89     2521.88    207.19 o 
  -1  13   8     2299.79     2583.11    256.31 o 
   1  13   8     2416.94     2599.58    176.86 o 
   3  13   8      472.80      542.70     86.53 o 
   5  13   8       16.12       65.43     60.26 o 
   7  13   8      174.21      179.15     79.31 o 
   9  13   8      179.07      114.91     81.71 o 
 -20  14   8      599.86      787.06    147.37 o 
 -18  14   8       22.49      -55.22     89.73 o 
 -16  14   8      417.74      439.69    100.45 o 
 -14  14   8     1665.79     1621.19    187.76 o 
 -12  14   8     1974.92     2335.68    144.62 o 
 -10  14   8     1165.87     1154.82    118.71 o 
  -8  14   8      677.06      589.92     97.40 o 
  -6  14   8       25.18       17.41     62.99 o 
  -4  14   8      252.71      206.46     75.74 o 
  -2  14   8     1133.97     1469.44    135.11 o 
   0  14   8     3509.45     3894.85    500.04 o 
   2  14   8      498.94      454.00     94.09 o 
   4  14   8      138.90       86.51     70.67 o 
   6  14   8      129.86      125.67     77.09 o 
   8  14   8       70.81       52.80     81.52 o 
 -19  15   8      350.50      338.27    159.35 o 
 -17  15   8      755.43      801.11    166.30 o 
 -15  15   8      755.01      508.52    103.50 o 
 -13  15   8     1107.29     1044.10    131.29 o 
 -11  15   8      777.11     1058.11    127.98 o 
  -9  15   8      174.10      187.72     82.09 o 
  -7  15   8       87.20       78.15     75.06 o 
  -5  15   8       45.36      -47.16     69.20 o 
  -3  15   8      113.09       72.85     74.70 o 
  -1  15   8     1681.68     1945.08    183.11 o 
   1  15   8      156.92      207.55     96.08 o 
   3  15   8       29.72       69.76     88.67 o 
   5  15   8      135.89       89.44     78.10 o 
   7  15   8        2.13      -21.56     91.83 o 
 -18  16   8       49.92       71.76    143.06 o 
 -16  16   8      596.36      363.40    127.45 o 
 -14  16   8       28.60       73.39     83.41 o 
 -12  16   8       40.67      -57.57     77.38 o 
 -10  16   8      204.70      139.53     84.65 o 
  -8  16   8       61.40      103.34     80.97 o 
  -6  16   8       56.79       27.64     79.29 o 
  -4  16   8       70.62       71.48     81.11 o 
  -2  16   8       53.50       40.81     78.71 o 
   0  16   8       31.35        5.76     85.00 o 
   2  16   8      107.86      134.22    166.25 o 
   4  16   8       99.22      171.51    110.97 o 
 -15  17   8      248.62       87.59    104.77 o 
 -13  17   8      703.58      655.91    182.63 o 
 -11  17   8     1200.33     1561.29    164.85 o 
  -9  17   8      369.76      649.47    154.52 o 
  -7  17   8       13.09      -32.19     82.39 o 
  -5  17   8        5.06       67.48     85.77 o 
  -3  17   8      923.04      931.82    128.37 o 
  -1  17   8      265.13      240.75    123.16 o 
   1  17   8      192.30      222.33    112.14 o 
 -10  18   8     1390.59     1551.66    173.81 o 
  -8  18   8      246.81       45.34     90.30 o 
  -6  18   8        1.00       26.49     85.27 o 
  -4  18   8      389.86      398.71    109.93 o 
  -2  18   8      879.37      914.61    214.63 o 
 -25   1   9     1983.96     2271.22    137.21 o 
 -23   1   9     2645.75     2474.07    159.44 o 
 -21   1   9     2480.33     2628.82    123.01 o 
 -19   1   9     1447.32     1293.76     83.83 o 
 -17   1   9      268.89      365.83     47.08 o 
 -15   1   9     5585.69     5344.66    202.42 o 
 -13   1   9     2788.90     3165.47    152.46 o 
 -11   1   9      604.38      486.50     46.74 o 
  -9   1   9      441.99      453.11     45.20 o 
  -7   1   9     7896.73     8076.66    243.75 o 
  -5   1   9    17297.63    17800.28    510.77 o 
  -3   1   9     3611.56     3260.07    117.25 o 
  -1   1   9     6442.78     6732.87    163.28 o 
   1   1   9      215.51      143.86     30.27 o 
   3   1   9      117.91       63.70     43.64 o 
   5   1   9    11995.77    13272.85    530.67 o 
   7   1   9     1893.85     1852.09    205.94 o 
   9   1   9     3244.14     3551.16    307.21 o 
  11   1   9      702.37      642.12    148.57 o 
  13   1   9       20.47       21.96     83.85 o 
  15   1   9      403.38      292.56    152.79 o 
 -26   2   9     4585.61     5216.59    607.14 o 
 -24   2   9     2306.02     2266.43    134.07 o 
 -22   2   9      750.62      671.11     71.11 o 
 -20   2   9     1479.39     1723.17    102.88 o 
 -18   2   9     1276.68     1321.12     75.32 o 
 -16   2   9     1638.14     1691.72     92.60 o 
 -14   2   9     2589.81     2643.51    143.24 o 
 -12   2   9     3068.18     3045.83    149.49 o 
 -10   2   9      253.98      231.76     33.37 o 
  -8   2   9     1545.50     1412.87     78.37 o 
  -6   2   9     5667.42     5685.33    156.63 o 
  -4   2   9    26983.54    28342.57    643.58 o 
  -2   2   9     2844.02     2714.24     74.73 o 
   0   2   9     1122.02     1048.29     52.91 o 
   2   2   9       32.17       76.89     40.99 o 
   4   2   9    11486.01    10994.63    386.07 o 
   6   2   9     1706.72     1513.58    160.98 o 
   8   2   9     6468.42     6659.44    311.25 o 
  10   2   9      411.26      423.06     90.80 o 
  12   2   9       45.97      137.77     83.85 o 
  14   2   9      552.89      426.02    107.26 o 
 -25   3   9      284.38      269.21     65.88 o 
 -23   3   9        6.88       -1.13     41.85 o 
 -21   3   9      135.43       94.61     39.86 o 
 -19   3   9      469.36      446.49     46.42 o 
 -17   3   9      717.92      723.70     78.14 o 
 -15   3   9     1168.85     1115.83     71.74 o 
 -13   3   9        5.65       21.95     23.13 o 
 -11   3   9        4.43       16.83     27.40 o 
  -9   3   9     2996.95     2962.53    112.33 o 
  -7   3   9      497.31      438.26     35.78 o 
  -5   3   9      795.81      760.24     50.39 o 
  -3   3   9     4731.50     4959.57    133.73 o 
  -1   3   9       39.57       45.93     19.33 o 
   1   3   9     1195.40     1338.41     90.90 o 
   3   3   9      167.36      127.80     46.93 o 
   5   3   9      558.65      561.85     74.80 o 
   7   3   9     2573.83     2617.17    228.83 o 
   9   3   9     1003.75      770.69    116.18 o 
  11   3   9      577.77      467.30    106.26 o 
  13   3   9       68.91      188.44     97.80 o 
  15   3   9        7.84      -11.30    158.27 o 
 -26   4   9      154.87      220.80    211.63 o 
 -24   4   9      109.42      171.69     50.90 o 
 -22   4   9      142.75      174.00     47.48 o 
 -20   4   9       49.01       25.25     33.54 o 
 -18   4   9       30.23        6.49     31.31 o 
 -16   4   9     1073.80     1273.97    137.29 o 
 -14   4   9     3313.81     3111.31    123.22 o 
 -12   4   9     8602.13     8995.13    309.77 o 
 -10   4   9     6039.15     6299.38    228.41 o 
  -8   4   9      297.46      310.89     32.86 o 
  -6   4   9        7.57       26.23     21.68 o 
  -4   4   9      975.68     1023.68     51.37 o 
  -2   4   9     4818.97     4737.94    141.96 o 
   0   4   9     1650.15     1462.55    108.16 o 
   2   4   9      966.59      900.13     93.12 o 
   4   4   9       24.62       60.69     46.59 o 
   6   4   9      106.35       57.23     48.08 o 
   8   4   9      376.87      307.50     72.10 o 
  10   4   9       42.29      -78.34     60.19 o 
  12   4   9       15.10      -43.56     85.02 o 
  14   4   9       46.17       35.40     93.36 o 
 -25   5   9      810.85     1178.93    516.65 o 
 -23   5   9      432.54      340.61     59.57 o 
 -21   5   9        1.51      -12.34     36.33 o 
 -19   5   9     1637.73     1829.95    104.92 o 
 -17   5   9     5895.83     5509.32    259.03 o 
 -15   5   9    18925.72    18771.65    533.63 o 
 -13   5   9    10792.55    10804.41    321.20 o 
 -11   5   9     1015.90     1084.84     82.11 o 
  -9   5   9        0.49      -29.34     29.02 o 
  -7   5   9     2439.10     2156.61     85.65 o 
  -5   5   9     6318.70     6409.08    191.71 o 
  -3   5   9    11222.53    11472.39    317.97 o 
  -1   5   9     5474.81     5635.24    165.93 o 
   1   5   9      283.40      276.07     42.24 o 
   3   5   9      125.82      131.39     53.27 o 
   5   5   9      185.65      188.86     58.46 o 
   7   5   9     3761.30     3932.69    201.38 o 
   9   5   9     2745.39     2765.60    174.19 o 
  11   5   9     1030.61      873.68    147.14 o 
  13   5   9       41.27      -17.77     84.58 o 
 -26   6   9       35.99      -69.80    194.62 o 
 -24   6   9      985.87      946.55     92.75 o 
 -22   6   9      219.58      165.84     47.07 o 
 -20   6   9       15.32      -20.82     31.97 o 
 -18   6   9     1534.97     1442.50     86.46 o 
 -16   6   9    12449.28    12683.40    411.75 o 
 -14   6   9     9165.78     9313.84    289.27 o 
 -12   6   9     4092.37     3635.55    218.68 o 
 -10   6   9     1877.65     1712.03    101.55 o 
  -8   6   9      746.32      704.85     71.69 o 
  -6   6   9     3506.58     3239.97    156.35 o 
  -4   6   9    10589.67    11516.19    320.92 o 
  -2   6   9     2078.36     2001.10     96.09 o 
   0   6   9     1195.85     1327.69     75.81 o 
   2   6   9      598.78      480.03     63.24 o 
   4   6   9     1579.66     1648.74    133.09 o 
   6   6   9      440.05      510.05     79.16 o 
   8   6   9     1804.08     2001.39    146.11 o 
  10   6   9      124.20      121.83     73.21 o 
  12   6   9       74.39       26.44     83.74 o 
  14   6   9       55.50       97.22    136.18 o 
 -27   7   9      211.53      212.74    232.21 o 
 -25   7   9       72.89      128.20    131.90 o 
 -23   7   9      238.47      213.39     53.25 o 
 -21   7   9     1091.27      923.15     73.97 o 
 -19   7   9      164.42      145.94     44.97 o 
 -17   7   9       10.13       42.00     37.39 o 
 -15   7   9        3.79       10.27     32.07 o 
 -13   7   9      406.44      254.95     42.72 o 
 -11   7   9      566.40      589.46     73.50 o 
  -9   7   9       53.05        1.83     25.72 o 
  -7   7   9       11.44      -17.76     30.75 o 
  -5   7   9        5.10       13.31     27.64 o 
  -3   7   9     2261.13     2570.21    152.53 o 
  -1   7   9       42.96       63.81     34.29 o 
   1   7   9       34.06       24.96     35.23 o 
   3   7   9        0.00        5.98     41.55 o 
   5   7   9     1499.13     1291.92    104.74 o 
   7   7   9      328.49      238.01     67.39 o 
   9   7   9       44.74       88.97     67.91 o 
  11   7   9      233.27       70.55     72.55 o 
  13   7   9       64.31       12.33    102.08 o 
 -26   8   9      460.92      452.48    170.24 o 
 -24   8   9      588.34      432.67    116.23 o 
 -22   8   9      151.29      131.97     43.86 o 
 -20   8   9      248.73      216.48     50.17 o 
 -18   8   9      743.76      647.66     93.87 o 
 -16   8   9     2504.39     2507.30    123.39 o 
 -14   8   9      898.83      864.61     98.39 o 
 -12   8   9     1053.38     1039.71     73.24 o 
 -10   8   9        1.78       -0.23     26.92 o 
  -8   8   9       44.12       54.30     30.79 o 
  -6   8   9      793.86      677.34     66.85 o 
  -4   8   9     2003.00     2119.04     96.60 o 
  -2   8   9     3052.45     3068.75    207.38 o 
   0   8   9       89.37       25.07     38.39 o 
   2   8   9       25.47       26.29     39.73 o 
   4   8   9     2311.84     2467.90    163.17 o 
   6   8   9     4970.00     5264.87    233.28 o 
   8   8   9     2366.27     2571.27    171.86 o 
  10   8   9      540.72      654.98     98.72 o 
  12   8   9        3.70       -0.32     74.69 o 
 -27   9   9      518.62     1174.47    228.50 o 
 -25   9   9      808.78      904.06    219.90 o 
 -23   9   9     1548.58     1600.20    126.31 o 
 -21   9   9       84.04      -34.17     37.47 o 
 -19   9   9      938.39      931.84     82.92 o 
 -17   9   9     1272.01     1196.85    121.59 o 
 -15   9   9     2971.78     2966.48    144.82 o 
 -13   9   9      817.99      808.54     68.68 o 
 -11   9   9     1644.64     1640.41     92.49 o 
  -9   9   9       80.34       55.88     42.40 o 
  -7   9   9     3497.69     3643.81    175.29 o 
  -5   9   9     2676.08     2925.64    123.90 o 
  -3   9   9     7074.45     6926.27    233.91 o 
  -1   9   9     4856.12     4912.54    306.66 o 
   1   9   9       16.68       29.80     43.19 o 
   3   9   9     2436.47     2717.53    136.91 o 
   5   9   9     4412.49     4518.76    212.27 o 
   7   9   9     2934.55     2828.18    158.53 o 
   9   9   9      155.67      217.98     69.10 o 
  11   9   9        3.09       43.10     75.11 o 
 -26  10   9      178.26      260.14    161.63 o 
 -24  10   9      250.93      394.71    127.75 o 
 -22  10   9      232.20      208.64     85.08 o 
 -20  10   9      445.62      316.18     57.98 o 
 -18  10   9      421.30      265.02     73.47 o 
 -16  10   9      183.79      138.81     52.26 o 
 -14  10   9      113.02      123.16     42.80 o 
 -12  10   9       18.42       18.50     37.06 o 
 -10  10   9       32.77      -20.59     33.23 o 
  -8  10   9      556.69      435.45     56.46 o 
  -6  10   9      476.53      405.06     52.64 o 
  -4  10   9      393.90      334.59     53.06 o 
  -2  10   9     1602.54     1700.65     94.57 o 
   0  10   9     4419.22     4824.87    231.36 o 
   2  10   9      199.79      176.36     55.53 o 
   4  10   9      438.24      486.84     76.35 o 
   6  10   9     1321.77     1470.85    124.13 o 
   8  10   9      136.40      148.48     64.64 o 
  10  10   9      220.37      247.11     76.51 o 
 -25  11   9       36.13       36.57    114.83 o 
 -23  11   9        1.42       -9.31     84.11 o 
 -21  11   9        6.82      -68.89     58.85 o 
 -19  11   9       62.55       92.83     55.39 o 
 -17  11   9      701.53      761.75     81.65 o 
 -15  11   9     1176.47     1022.22    122.32 o 
 -13  11   9      411.32      436.29     60.83 o 
 -11  11   9     2386.55     2350.85    197.80 o 
  -9  11   9       34.08       49.29     38.09 o 
  -7  11   9      884.17     1005.31     99.84 o 
  -5  11   9      886.75      971.51     82.45 o 
  -3  11   9     2377.35     2218.39    155.38 o 
  -1  11   9       21.96       22.10     58.33 o 
   1  11   9       94.88       95.68     54.27 o 
   3  11   9        3.06       -3.33     49.00 o 
   5  11   9       17.51      -31.88     56.77 o 
   7  11   9      146.78      109.15     69.01 o 
   9  11   9      169.28      166.07     73.09 o 
  11  11   9      114.42       42.27     93.82 o 
 -24  12   9      572.43      816.58    182.21 o 
 -22  12   9      264.55      299.64    152.60 o 
 -20  12   9        0.17       13.94     65.42 o 
 -18  12   9     1838.47     1940.72    148.49 o 
 -16  12   9     3127.33     3461.37    259.23 o 
 -14  12   9      663.10      673.54     74.90 o 
 -12  12   9     1753.50     1952.91    141.16 o 
 -10  12   9      800.04      730.48     78.37 o 
  -8  12   9     2522.12     2737.33    206.20 o 
  -6  12   9     2911.25     3376.10    184.32 o 
  -4  12   9     3921.02     4541.90    194.67 o 
  -2  12   9     1083.88     1091.88    114.93 o 
   0  12   9     1294.15     1497.63    150.88 o 
   2  12   9     1023.26      965.72     98.93 o 
   4  12   9      221.11      244.44     73.43 o 
   6  12   9     1009.02     1094.15    114.32 o 
   8  12   9      841.23      831.06    113.51 o 
 -23  13   9      542.34      832.64    201.28 o 
 -21  13   9      118.43       -0.12     85.66 o 
 -19  13   9       23.17      -17.26     69.63 o 
 -17  13   9      556.51      431.47     86.35 o 
 -15  13   9      674.36      788.58     96.66 o 
 -13  13   9      196.70      127.65     56.09 o 
 -11  13   9      470.86      344.17     66.50 o 
  -9  13   9       70.81       64.82     57.16 o 
  -7  13   9     1144.46     1066.33     93.98 o 
  -5  13   9     1751.03     1770.84    130.87 o 
  -3  13   9     2970.74     3103.49    196.19 o 
  -1  13   9       33.26      -17.50     69.29 o 
   1  13   9       37.38       19.68     75.68 o 
   3  13   9     1125.26     1383.93    120.09 o 
   5  13   9      821.55      729.57    103.31 o 
   7  13   9      371.82      240.02     86.42 o 
 -20  14   9       20.94       67.65     95.69 o 
 -18  14   9        0.04        3.38     77.82 o 
 -16  14   9       33.24      -51.94     68.93 o 
 -14  14   9       78.91      106.06     76.12 o 
 -12  14   9      155.61      145.24     74.02 o 
 -10  14   9       65.93       46.59     52.13 o 
  -8  14   9       78.07        1.34     62.28 o 
  -6  14   9      478.71      433.58     93.01 o 
  -4  14   9      241.80      272.36     82.33 o 
  -2  14   9       62.92      135.42     75.00 o 
   0  14   9      292.55      267.56     91.56 o 
   2  14   9       35.93       34.75     84.03 o 
   4  14   9      100.84      185.99     74.24 o 
   6  14   9        0.00       17.12     78.94 o 
 -19  15   9        1.32       40.32    103.46 o 
 -17  15   9      224.77      121.15     86.94 o 
 -15  15   9      584.14      736.88    126.09 o 
 -13  15   9      927.47      915.03    182.79 o 
 -11  15   9       81.27      167.42     81.05 o 
  -9  15   9       18.25      -23.98     68.13 o 
  -7  15   9      740.42      582.05    105.19 o 
  -5  15   9      170.04      207.26     83.47 o 
  -3  15   9      550.19      492.60    104.51 o 
  -1  15   9     1052.56     1059.25    147.58 o 
   1  15   9        0.38       44.91     88.67 o 
   3  15   9        8.63      151.93     99.05 o 
   5  15   9      113.40      -14.08    119.90 o 
 -16  16   9     1054.17     1258.36    150.83 o 
 -14  16   9     2290.26     2581.85    208.62 o 
 -12  16   9      503.03      562.00    110.52 o 
 -10  16   9        0.38      -14.64     76.37 o 
  -8  16   9       94.31      167.37     84.42 o 
  -6  16   9      460.15      482.63    104.14 o 
  -4  16   9     1595.55     1974.53    177.20 o 
  -2  16   9     1445.77     1466.23    174.75 o 
   0  16   9       29.12       58.42     99.01 o 
   2  16   9      165.38      276.56    110.56 o 
 -13  17   9       97.76       68.14     93.54 o 
 -11  17   9        5.98       26.83     86.30 o 
  -9  17   9        8.68       82.59     85.76 o 
  -7  17   9       35.30        6.44     88.13 o 
  -5  17   9        9.82       19.08     89.41 o 
  -3  17   9      490.41      269.49    139.36 o 
  -1  17   9       72.93       64.33    100.59 o 
 -26   0  10      835.08      609.98    156.05 o 
 -24   0  10        1.23       23.26     64.66 o 
 -22   0  10     3675.13     4056.77    573.07 o 
 -20   0  10     1843.31     1881.71    139.00 o 
 -18   0  10       31.57       10.28     39.20 o 
 -16   0  10       69.82      -34.83     46.99 o 
 -14   0  10      177.47      187.00    125.61 o 
 -12   0  10      375.39      413.84     58.30 o 
 -10   0  10     4116.48     4156.20    433.99 o 
  -8   0  10    27147.74    28232.31   1121.02 o 
  -6   0  10    52858.97    51691.93   2004.85 o 
  -4   0  10     3424.18     2969.07    174.76 o 
  -2   0  10     4668.14     4993.99    167.37 o 
   0   0  10      383.20      329.33     49.79 o 
   2   0  10     1781.63     2036.13    164.11 o 
   4   0  10     3447.59     3678.82    293.32 o 
   6   0  10     5469.75     5572.00    447.52 o 
   8   0  10     2193.77     2493.01    395.74 o 
  10   0  10      329.11      116.10    115.99 o 
  12   0  10     1044.27     1050.22    199.30 o 
  14   0  10     1181.47     2454.05    437.34 o 
 -27   1  10      826.62      891.62    204.91 o 
 -25   1  10      572.66      552.90     74.09 o 
 -23   1  10       20.60       23.10     46.79 o 
 -21   1  10      432.73      355.30     64.87 o 
 -19   1  10       34.65       55.18     31.86 o 
 -17   1  10     1220.23     1152.50     77.75 o 
 -15   1  10     1648.21     1612.45    129.93 o 
 -13   1  10        1.92      -16.55     30.82 o 
 -11   1  10     4648.10     4564.31    184.97 o 
  -9   1  10     4700.88     4408.19    173.99 o 
  -7   1  10    13174.47    13228.56    392.22 o 
  -5   1  10     7529.52     7396.40    204.82 o 
  -3   1  10        5.47       -7.53     19.12 o 
  -1   1  10       66.70       70.80     21.38 o 
   1   1  10     1357.43     1374.50    100.81 o 
   3   1  10      913.44      948.11     90.95 o 
   5   1  10      760.61      500.83     85.62 o 
   7   1  10     6346.12     5884.72    294.27 o 
   9   1  10      277.92      314.44     88.47 o 
  11   1  10      154.21       42.82     77.51 o 
  13   1  10      819.30      709.08    223.67 o 
 -26   2  10        6.94       65.82     85.43 o 
 -24   2  10      183.66      142.53     75.54 o 
 -22   2  10      901.31      883.02     89.13 o 
 -20   2  10       70.57       44.62     39.55 o 
 -18   2  10      297.79      198.41     50.20 o 
 -16   2  10       17.69      -17.77     31.94 o 
 -14   2  10        2.42        1.75     33.86 o 
 -12   2  10        1.38       -5.45     31.07 o 
 -10   2  10      402.04      419.97     41.41 o 
  -8   2  10     4113.92     3959.96    120.10 o 
  -6   2  10      357.92      318.99     36.35 o 
  -4   2  10     1563.80     1476.21    108.27 o 
  -2   2  10     1513.66     1636.09     59.10 o 
   0   2  10      227.24      217.13     49.79 o 
   2   2  10       23.53      -10.12     42.01 o 
   4   2  10     3641.96     3258.20    263.09 o 
   6   2  10     1570.70     1431.34    135.41 o 
   8   2  10       77.33       23.89     66.29 o 
  10   2  10        4.92        9.48     72.99 o 
  12   2  10        1.41       22.92     87.30 o 
  14   2  10       40.94      -32.69    135.58 o 
 -27   3  10     1339.90     1408.78    221.85 o 
 -25   3  10     1335.23     1196.80     97.91 o 
 -23   3  10      156.95      161.41     65.70 o 
 -21   3  10      682.88      700.15     98.54 o 
 -19   3  10     1981.99     1791.38    110.69 o 
 -17   3  10     4140.16     4397.31    176.42 o 
 -15   3  10      915.98      799.79    107.17 o 
 -13   3  10     1155.18     1376.03     94.09 o 
 -11   3  10     1586.80     1695.45     95.86 o 
  -9   3  10     6673.98     6556.18    179.13 o 
  -7   3  10    10977.73    11840.60    308.84 o 
  -5   3  10     7719.76     7909.21    210.09 o 
  -3   3  10      944.01      859.92     41.75 o 
  -1   3  10      195.51      207.67     35.14 o 
   1   3  10      248.61      253.20     53.56 o 
   3   3  10     4996.54     4906.45    251.21 o 
   5   3  10      511.06      491.64     73.83 o 
   7   3  10      925.54     1089.43    124.07 o 
   9   3  10       34.72       80.85     71.41 o 
  11   3  10      868.65     1042.70    133.94 o 
  13   3  10      619.09      610.84    175.27 o 
 -26   4  10      908.14     1263.42    176.26 o 
 -24   4  10       33.90       28.33     48.56 o 
 -22   4  10     1051.43      897.59     94.12 o 
 -20   4  10     3204.68     3183.18    142.38 o 
 -18   4  10     5732.73     6001.10    281.15 o 
 -16   4  10     8810.45     9367.95    292.23 o 
 -14   4  10     1675.28     1779.68    107.82 o 
 -12   4  10     1562.95     1459.45     92.99 o 
 -10   4  10       16.83        2.22     29.89 o 
  -8   4  10     6910.19     7195.34    211.87 o 
  -6   4  10    13457.89    14556.21    391.76 o 
  -4   4  10     1115.70     1094.48     61.28 o 
  -2   4  10      165.11      173.71     29.38 o 
   0   4  10     5085.95     5110.03    233.53 o 
   2   4  10     2639.72     2776.01    168.03 o 
   4   4  10     1126.21     1164.90    130.08 o 
   6   4  10     1889.17     1856.45    134.85 o 
   8   4  10      109.35      183.43     68.56 o 
  10   4  10        1.12      -48.15     70.09 o 
  12   4  10      971.17      887.67    131.45 o 
 -27   5  10        1.31       28.86    213.86 o 
 -25   5  10       75.80      -50.03     75.00 o 
 -23   5  10      585.14      568.14     67.89 o 
 -21   5  10      190.85      112.91     41.88 o 
 -19   5  10      604.81      670.67     72.40 o 
 -17   5  10      122.99       91.81     39.36 o 
 -15   5  10     2814.84     2864.11    130.18 o 
 -13   5  10      284.24      259.46     48.89 o 
 -11   5  10     6022.43     6750.21    250.52 o 
  -9   5  10       14.48        4.43     27.58 o 
  -7   5  10     2179.19     2249.30    104.25 o 
  -5   5  10       40.40        5.49     26.87 o 
  -3   5  10       93.66       75.17     30.14 o 
  -1   5  10      595.05      590.48     81.01 o 
   1   5  10      894.17      775.73     71.79 o 
   3   5  10       48.56       39.27     53.34 o 
   5   5  10      350.31      298.58     69.65 o 
   7   5  10      802.27      650.11    101.20 o 
   9   5  10      313.10      241.84     73.83 o 
  11   5  10       49.58      109.09     86.47 o 
  13   5  10        0.42      114.45    131.37 o 
 -28   6  10      233.43      293.28    253.68 o 
 -26   6  10       97.82       68.61    129.21 o 
 -24   6  10       12.37       34.63     57.59 o 
 -22   6  10      954.10     1014.90     91.79 o 
 -20   6  10      855.39      914.02    103.43 o 
 -18   6  10     3912.45     3867.50    180.38 o 
 -16   6  10     3898.36     4159.41    172.25 o 
 -14   6  10     1251.29     1321.05     83.61 o 
 -12   6  10       28.76       88.30     36.76 o 
 -10   6  10     1277.63     1119.06     84.00 o 
  -8   6  10     1802.74     1868.21    149.76 o 
  -6   6  10     4426.61     4402.14    162.31 o 
  -4   6  10     1532.15     1498.60     78.57 o 
  -2   6  10      756.18      778.89     63.17 o 
   0   6  10       37.69       17.67     32.50 o 
   2   6  10      367.15      365.69     58.50 o 
   4   6  10     4892.96     4454.33    366.80 o 
   6   6  10     1002.15     1014.21    105.40 o 
   8   6  10        2.25       17.30     62.50 o 
  10   6  10        0.40        2.19     79.35 o 
  12   6  10      259.31      184.92    100.26 o 
 -27   7  10      181.46      130.64    243.62 o 
 -25   7  10        2.78       46.13     82.07 o 
 -23   7  10     1056.29      975.91    132.13 o 
 -21   7  10      259.58      240.61     51.81 o 
 -19   7  10     6524.69     6737.85    298.57 o 
 -17   7  10     3345.06     3024.46    136.87 o 
 -15   7  10     2847.90     2827.54    133.98 o 
 -13   7  10     1393.90     1358.99    100.26 o 
 -11   7  10      350.73      346.75     55.38 o 
  -9   7  10     1411.66     1146.12     85.95 o 
  -7   7  10     5549.12     6003.56    302.30 o 
  -5   7  10     1929.94     2014.72    117.19 o 
  -3   7  10      149.12      112.86     35.85 o 
  -1   7  10       36.96       38.37     37.19 o 
   1   7  10     3261.82     3406.59    216.78 o 
   3   7  10     3889.28     4122.59    210.98 o 
   5   7  10     6519.80     6471.83    300.29 o 
   7   7  10     1227.15     1095.73    209.23 o 
   9   7  10      193.80      137.83     76.28 o 
  11   7  10       76.02       82.19     93.46 o 
 -26   8  10      167.97      339.14    275.16 o 
 -24   8  10       59.85       10.78     70.82 o 
 -22   8  10     1218.90     1020.83     76.63 o 
 -20   8  10        5.02       55.85     45.90 o 
 -18   8  10     2352.42     2031.85    158.63 o 
 -16   8  10      831.24      774.73     94.42 o 
 -14   8  10     3547.04     3523.67    146.93 o 
 -12   8  10       75.16       50.65     33.61 o 
 -10   8  10     1329.02     1314.15     97.79 o 
  -8   8  10     3009.97     3209.48    170.74 o 
  -6   8  10       61.06       17.20     40.17 o 
  -4   8  10       18.22       42.02     40.23 o 
  -2   8  10      381.39      333.97     54.45 o 
   0   8  10     1193.92     1372.44    125.04 o 
   2   8  10      793.90      670.38     78.13 o 
   4   8  10      932.99     1116.85    103.37 o 
   6   8  10      871.37      664.83     83.22 o 
   8   8  10       33.45       53.21     60.37 o 
  10   8  10       28.16      -29.18     75.80 o 
 -27   9  10       54.63       78.37    145.07 o 
 -25   9  10       77.74      -78.68     82.94 o 
 -23   9  10       25.12        4.13     64.40 o 
 -21   9  10       49.25       43.27     52.08 o 
 -19   9  10      402.42      271.45     64.95 o 
 -17   9  10      330.01      307.49     54.59 o 
 -15   9  10      233.07      226.12     48.72 o 
 -13   9  10     1540.89     1578.46     96.67 o 
 -11   9  10      620.46      709.88     82.80 o 
  -9   9  10      139.15       98.55     35.53 o 
  -7   9  10      543.74      464.69     80.27 o 
  -5   9  10     1964.63     1812.76    118.07 o 
  -3   9  10        1.54      -24.43     44.94 o 
  -1   9  10       16.89       78.57     47.10 o 
   1   9  10     1233.35     1072.61     87.36 o 
   3   9  10      899.19     1061.92    143.03 o 
   5   9  10      323.35      285.53     70.31 o 
   7   9  10      860.14      850.10     94.89 o 
   9   9  10        2.37       -7.00     61.70 o 
  11   9  10      153.86      168.94     97.60 o 
 -26  10  10      117.75      268.25    157.54 o 
 -24  10  10      143.78       75.13     71.70 o 
 -22  10  10      478.94      464.65     91.07 o 
 -20  10  10     1712.46     1598.55    153.13 o 
 -18  10  10     1913.65     1972.20    121.39 o 
 -16  10  10     3117.90     3233.73    175.05 o 
 -14  10  10      783.08      860.49     79.44 o 
 -12  10  10      803.70      955.25     77.15 o 
 -10  10  10     1377.87     1253.77     90.25 o 
  -8  10  10      190.10      207.70     48.72 o 
  -6  10  10      765.34      792.86     83.03 o 
  -4  10  10     3792.22     3443.14    189.04 o 
  -2  10  10     1172.26     1058.51    166.53 o 
   0  10  10      505.41      429.89     68.79 o 
   2  10  10     3418.17     3690.55    169.25 o 
   4  10  10     2237.49     2241.04    151.09 o 
   6  10  10     2468.21     2598.42    264.32 o 
   8  10  10      347.62      295.33     87.42 o 
  10  10  10       27.10      -29.05     85.92 o 
 -25  11  10      199.14      200.24    135.39 o 
 -23  11  10        3.01       83.57     75.56 o 
 -21  11  10      566.45      770.27    103.97 o 
 -19  11  10     1383.89     1413.28    163.05 o 
 -17  11  10     1941.22     1706.28    135.64 o 
 -15  11  10      649.72      646.12     78.64 o 
 -13  11  10      152.77      121.32     46.15 o 
 -11  11  10     3201.04     3135.64    178.86 o 
  -9  11  10     1146.76     1042.49     82.24 o 
  -7  11  10     2765.04     3009.13    171.14 o 
  -5  11  10     2478.73     2663.90    173.37 o 
  -3  11  10     2860.72     2828.96    161.89 o 
  -1  11  10      153.29      194.95     76.01 o 
   1  11  10     2770.58     2811.87    198.89 o 
   3  11  10     2189.33     2291.04    153.79 o 
   5  11  10      941.48      908.23    105.78 o 
   7  11  10       14.13      -31.51     70.94 o 
   9  11  10       21.36       11.23     78.03 o 
 -24  12  10       24.13       37.85    113.32 o 
 -22  12  10        1.94      -21.11     75.15 o 
 -20  12  10       59.27       35.38     69.80 o 
 -18  12  10       12.06       -3.24     61.58 o 
 -16  12  10      101.76       70.51     50.03 o 
 -14  12  10      232.15      194.93     53.64 o 
 -12  12  10     1322.49     1318.12    134.59 o 
 -10  12  10      214.56      147.97     49.33 o 
  -8  12  10      174.83      102.87     52.62 o 
  -6  12  10      144.30      141.87     50.42 o 
  -4  12  10     1240.78     1299.45     99.79 o 
  -2  12  10      473.88      636.12    197.96 o 
   0  12  10        0.19      -11.15     67.96 o 
   2  12  10      290.20      237.39     70.03 o 
   4  12  10      315.39      226.47     78.41 o 
   6  12  10       71.98      106.28     78.69 o 
   8  12  10        8.36       13.10     81.86 o 
 -21  13  10      232.16      145.14     85.11 o 
 -19  13  10      638.07      466.02     93.96 o 
 -17  13  10      843.53      750.43    100.93 o 
 -15  13  10      744.54      570.01    111.85 o 
 -13  13  10     1941.36     2077.76    137.16 o 
 -11  13  10       16.75        9.23     50.71 o 
  -9  13  10      550.99      467.77    103.24 o 
  -7  13  10     1498.22     1595.92    181.05 o 
  -5  13  10       80.13      110.39     56.42 o 
  -3  13  10      136.80      108.79     74.05 o 
  -1  13  10        2.06       55.66     76.74 o 
   1  13  10      201.89      233.76     94.45 o 
   3  13  10      238.30      272.19    102.49 o 
   5  13  10      323.61      225.26     89.03 o 
 -20  14  10      273.20       33.20     91.65 o 
 -18  14  10      701.52      572.45    112.30 o 
 -16  14  10     1053.35     1283.04    145.37 o 
 -14  14  10      378.19      353.25     92.73 o 
 -12  14  10       30.16        4.29     67.73 o 
 -10  14  10     1114.65     1165.60    105.10 o 
  -8  14  10     2682.53     3128.09    239.81 o 
  -6  14  10      676.81      817.22    112.18 o 
  -4  14  10     1857.80     2160.51    180.75 o 
  -2  14  10       21.32      -16.31     77.29 o 
   0  14  10      228.95      163.83    117.51 o 
   2  14  10      428.30      303.40    107.21 o 
   4  14  10      489.47      398.54    117.45 o 
 -19  15  10      168.20      230.85    151.69 o 
 -17  15  10      274.56      326.86    102.74 o 
 -15  15  10       92.37       32.44     84.50 o 
 -13  15  10        1.90        3.14     72.42 o 
 -11  15  10      106.50       15.69     77.80 o 
  -9  15  10      316.94      202.38     86.30 o 
  -7  15  10      275.00      311.10     91.78 o 
  -5  15  10     2009.03     2546.04    394.28 o 
  -3  15  10       21.81       61.15     85.46 o 
  -1  15  10       77.03       30.30     91.37 o 
   1  15  10      171.17      320.14    108.71 o 
   3  15  10        5.83      -79.83     95.38 o 
 -16  16  10       56.07       40.32    101.98 o 
 -14  16  10        0.56      -64.47     82.85 o 
 -12  16  10      103.89      137.44     91.45 o 
 -10  16  10      177.88      104.20     84.48 o 
  -8  16  10      190.17      189.10    106.54 o 
  -6  16  10      118.06        8.22     79.10 o 
  -4  16  10      159.06       86.70     89.42 o 
  -2  16  10      142.46      199.42     99.89 o 
   0  16  10        9.61       27.17     90.13 o 
 -13  17  10        3.56      -16.26     89.51 o 
 -11  17  10       95.75       64.24     96.23 o 
  -9  17  10      458.35      344.68    108.99 o 
  -7  17  10      499.51      530.53    118.80 o 
  -5  17  10      853.71     1111.09    149.19 o 
  -3  17  10      282.21      199.32    116.82 o 
 -27   1  11      537.83      345.55    122.96 o 
 -25   1  11       66.80      145.76     56.70 o 
 -23   1  11     1608.08     1639.88    111.71 o 
 -21   1  11     5479.47     5913.24    224.99 o 
 -19   1  11     3336.12     3590.85    179.04 o 
 -17   1  11      859.01      671.76     94.89 o 
 -15   1  11        0.27       17.69     45.91 o 
 -13   1  11     1903.54     1921.65    125.28 o 
 -11   1  11    21591.41    22241.57    630.30 o 
  -9   1  11    16200.34    17055.85    499.11 o 
  -7   1  11     7397.06     7795.80    251.78 o 
  -5   1  11       20.26       11.61     27.63 o 
  -3   1  11      888.53      921.24     64.52 o 
  -1   1  11       86.29      100.79     26.34 o 
   1   1  11     2042.17     1888.67    148.33 o 
   3   1  11      715.08      745.66     88.68 o 
   5   1  11      355.79      237.83     75.98 o 
   7   1  11       49.01      -25.45     66.68 o 
   9   1  11      574.58      465.11    103.04 o 
  11   1  11     1052.39     1086.19    190.15 o 
 -28   2  11      271.52      228.80    148.04 o 
 -26   2  11       17.93       37.47    118.93 o 
 -24   2  11     2301.52     2904.15    154.76 o 
 -22   2  11     2730.71     2994.89    199.07 o 
 -20   2  11     1948.31     2102.60    135.81 o 
 -18   2  11      201.80      134.43     63.81 o 
 -16   2  11      234.77      272.61     64.46 o 
 -14   2  11      180.65      110.37     44.44 o 
 -12   2  11     3523.20     3668.71    173.95 o 
 -10   2  11    13375.68    13900.62    704.49 o 
  -8   2  11    12065.54    12142.93    310.76 o 
  -6   2  11     2703.42     2516.33     98.26 o 
  -4   2  11        9.71       12.11     23.10 o 
  -2   2  11     2018.08     1832.51     68.21 o 
   0   2  11     3123.16     3301.12    177.46 o 
   2   2  11     2263.88     2448.06    148.38 o 
   4   2  11      819.57      968.10    121.26 o 
   6   2  11     1763.08     1489.89    144.43 o 
   8   2  11      219.86      204.16     82.91 o 
  10   2  11     2996.30     3166.31    231.54 o 
  12   2  11     1003.55      939.42    246.30 o 
 -27   3  11       88.61       82.81     89.70 o 
 -25   3  11        8.20        3.27     48.91 o 
 -23   3  11      343.98      225.13     54.47 o 
 -21   3  11      352.66      365.89     84.66 o 
 -19   3  11     1651.98     1630.38    111.79 o 
 -17   3  11      909.22      813.16     78.17 o 
 -15   3  11     1324.97     1147.69    156.67 o 
 -13   3  11     1113.90     1309.31    102.43 o 
 -11   3  11     2262.33     2443.39    122.02 o 
  -9   3  11     3850.95     4096.01    149.73 o 
  -7   3  11       81.86       52.20     23.51 o 
  -5   3  11        2.87       15.55     32.01 o 
  -3   3  11     3456.42     3377.54    103.78 o 
  -1   3  11     1778.77     1910.33    104.95 o 
   1   3  11        8.51      -11.25     46.57 o 
   3   3  11      210.40       66.55     50.26 o 
   5   3  11     4932.37     3961.47    489.46 o 
   7   3  11      180.24      163.79     78.07 o 
   9   3  11      368.32      207.66     91.91 o 
  11   3  11      954.66     1083.60    242.98 o 
 -28   4  11        2.39      -17.97    135.46 o 
 -26   4  11       37.20       73.38     92.96 o 
 -24   4  11       74.33       56.40     48.83 o 
 -22   4  11       46.69       -0.97     41.55 o 
 -20   4  11       17.55       58.45     45.28 o 
 -18   4  11        3.88       32.40     36.42 o 
 -16   4  11     4993.03     4515.61    196.19 o 
 -14   4  11     2398.93     2233.68    123.96 o 
 -12   4  11     7373.50     6896.78    254.40 o 
 -10   4  11      788.33      822.65     68.48 o 
  -8   4  11      226.44      207.15     39.84 o 
  -6   4  11       52.69       52.96     26.97 o 
  -4   4  11       66.28       34.20     26.69 o 
  -2   4  11       14.31      -24.31     28.52 o 
   0   4  11     1919.36     2044.80    116.22 o 
   2   4  11     4971.92     4972.30    322.14 o 
   4   4  11      857.84      741.28     93.04 o 
   6   4  11      434.58      282.84     74.45 o 
   8   4  11      612.80      384.65     96.65 o 
  10   4  11      351.17      350.63    103.38 o 
  12   4  11       98.44      153.82    140.83 o 
 -29   5  11      327.53       29.08    239.37 o 
 -27   5  11        9.42       -8.80    103.48 o 
 -25   5  11      308.38      191.63     86.52 o 
 -23   5  11      117.08       46.06     48.20 o 
 -21   5  11     1993.17     1910.17    112.77 o 
 -19   5  11     1342.40     1449.22    139.08 o 
 -17   5  11     5908.09     6118.25    212.93 o 
 -15   5  11       21.97       46.13     40.10 o 
 -13   5  11     1148.04     1189.30     90.80 o 
 -11   5  11      434.56      340.97     62.07 o 
  -9   5  11     3436.84     3599.37    158.64 o 
  -7   5  11     1457.81     1374.24    101.61 o 
  -5   5  11       36.28       19.94     28.18 o 
  -3   5  11      525.50      493.30     48.77 o 
  -1   5  11     3610.81     4132.98    149.01 o 
   1   5  11     6536.83     7139.27    269.78 o 
   3   5  11     5364.68     5325.89    241.04 o 
   5   5  11      250.71      189.21     81.92 o 
   7   5  11       98.32        3.66     63.20 o 
   9   5  11     1044.02     1105.89    141.02 o 
  11   5  11      618.39      571.36    176.38 o 
 -28   6  11      286.91       76.06    226.39 o 
 -26   6  11      242.35      288.99    100.49 o 
 -24   6  11      247.66      213.69     68.04 o 
 -22   6  11      399.47      363.62     62.92 o 
 -20   6  11     3311.48     3347.04    151.11 o 
 -18   6  11     6082.43     6150.62    218.50 o 
 -16   6  11     3374.71     3121.20    135.12 o 
 -14   6  11     1151.70     1011.41     91.74 o 
 -12   6  11      483.84      481.04     61.10 o 
 -10   6  11     2363.22     2440.24    156.31 o 
  -8   6  11     1773.48     1792.98    153.35 o 
  -6   6  11      331.66      264.91     47.06 o 
  -4   6  11      459.05      475.17     49.13 o 
  -2   6  11     3070.39     3329.80    130.67 o 
   0   6  11     3402.69     3544.97    165.79 o 
   2   6  11     3170.00     3358.14    167.55 o 
   4   6  11     2561.68     2255.15    178.28 o 
   6   6  11       32.70       -8.72     60.32 o 
   8   6  11       96.53      160.31     85.72 o 
  10   6  11      181.69       84.04     88.83 o 
 -27   7  11       10.72      -46.80    134.89 o 
 -25   7  11      104.33       37.22     84.76 o 
 -23   7  11       79.22       71.29     48.86 o 
 -21   7  11      760.22      747.62     77.01 o 
 -19   7  11      209.53      159.87     49.69 o 
 -17   7  11      616.63      678.36     92.85 o 
 -15   7  11      173.81      118.09     40.16 o 
 -13   7  11        0.34       17.07     39.29 o 
 -11   7  11       23.87       47.80     41.77 o 
  -9   7  11      626.74      578.13     66.85 o 
  -7   7  11     1679.40     1505.12    146.01 o 
  -5   7  11        0.75      -54.94     36.63 o 
  -3   7  11      975.49     1046.49     76.61 o 
  -1   7  11      580.49      440.26     52.32 o 
   1   7  11       70.76       25.51     48.62 o 
   3   7  11        9.38       15.31     52.74 o 
   5   7  11        7.75       -9.60     53.92 o 
   7   7  11       44.22      -89.38     59.59 o 
   9   7  11       59.75       28.02     76.04 o 
 -26   8  11       48.09       76.03     92.09 o 
 -24   8  11      165.10       66.89     71.05 o 
 -22   8  11     2095.24     2096.14    188.87 o 
 -20   8  11     3765.92     4005.92    245.38 o 
 -18   8  11     2897.37     2723.24    253.65 o 
 -16   8  11        2.84       12.38     38.25 o 
 -14   8  11     1271.72     1269.74     85.61 o 
 -12   8  11     1841.08     1513.07    109.22 o 
 -10   8  11     2674.98     2799.41    150.09 o 
  -8   8  11     1682.15     1873.04    128.98 o 
  -6   8  11     2730.15     2942.58    150.57 o 
  -4   8  11       69.79      140.82     50.03 o 
  -2   8  11      709.59      547.73     68.73 o 
   0   8  11     2479.46     2786.64    136.83 o 
   2   8  11     2915.93     3054.06    165.21 o 
   4   8  11     2239.94     2315.13    150.00 o 
   6   8  11      355.41      347.86     76.15 o 
   8   8  11        7.08       80.53     67.07 o 
  10   8  11       99.11       37.25     85.68 o 
 -27   9  11       16.78      -64.20    221.92 o 
 -25   9  11       63.14       11.14     77.19 o 
 -23   9  11     1711.36     1873.46    261.50 o 
 -21   9  11      922.62      910.92    111.68 o 
 -19   9  11     2138.43     2010.26    121.13 o 
 -17   9  11      976.72      983.89     82.58 o 
 -15   9  11      955.73      729.62     89.66 o 
 -13   9  11     2847.35     3347.49    146.24 o 
 -11   9  11     2070.33     2075.10    138.27 o 
  -9   9  11     2232.91     2234.46    133.88 o 
  -7   9  11       82.94       99.45     77.64 o 
  -5   9  11     2526.83     2752.70    149.60 o 
  -3   9  11      921.57     1067.08    115.82 o 
  -1   9  11     2679.64     2772.15    148.63 o 
   1   9  11     2437.59     2416.20    145.97 o 
   3   9  11     3311.03     3342.93    180.54 o 
   5   9  11      130.96       68.58     77.88 o 
   7   9  11       21.56       -7.17     63.50 o 
   9   9  11      218.02      118.17     84.94 o 
 -26  10  11      114.80      118.68    118.73 o 
 -24  10  11        6.16        9.16     74.10 o 
 -22  10  11        6.19       53.95     67.30 o 
 -20  10  11      331.41      330.15     89.18 o 
 -18  10  11      433.04      423.88     66.53 o 
 -16  10  11       14.91       26.87     44.49 o 
 -14  10  11      552.01      543.11     66.50 o 
 -12  10  11     1291.01     1216.98     87.65 o 
 -10  10  11      440.31      495.98     98.39 o 
  -8  10  11       94.89       51.42     59.01 o 
  -6  10  11      120.47      127.72     56.08 o 
  -4  10  11      585.34      451.05     77.06 o 
  -2  10  11       16.85       43.76     61.42 o 
   0  10  11        4.28       26.16     53.88 o 
   2  10  11     1717.50     1446.82    120.89 o 
   4  10  11        1.26      -12.51     64.02 o 
   6  10  11       15.88      -54.80     60.03 o 
   8  10  11      161.87      326.35     91.37 o 
 -25  11  11        1.16       10.68     79.50 o 
 -23  11  11      338.80      182.90     82.93 o 
 -21  11  11      189.68      191.90     76.95 o 
 -19  11  11      194.20       96.09     66.19 o 
 -17  11  11      195.86      165.40     53.41 o 
 -15  11  11      270.97      181.76     54.01 o 
 -13  11  11      153.63      111.51     47.93 o 
 -11  11  11      123.81       48.59     46.52 o 
  -9  11  11      720.65      881.52     83.21 o 
  -7  11  11      103.31      157.27     88.63 o 
  -5  11  11        0.42        7.25     56.22 o 
  -3  11  11      546.44      357.52     89.21 o 
  -1  11  11     2402.05     2482.99    192.28 o 
   1  11  11       13.01        2.33     64.79 o 
   3  11  11      624.14      595.87     91.71 o 
   5  11  11       80.17       12.37     71.34 o 
   7  11  11        0.48      -68.11     74.77 o 
 -24  12  11        8.12      -27.47     81.77 o 
 -22  12  11      456.51      243.67     87.79 o 
 -20  12  11     1034.95     1050.28    117.82 o 
 -18  12  11      588.97      548.58     92.28 o 
 -16  12  11       13.31       62.82     51.06 o 
 -14  12  11       71.49      105.52     52.44 o 
 -12  12  11     1186.22     1353.56    148.38 o 
 -10  12  11     1855.42     2068.51    121.16 o 
  -8  12  11     1874.73     1878.64    201.15 o 
  -6  12  11      420.08      379.00     65.35 o 
  -4  12  11       45.35       98.26     73.94 o 
  -2  12  11      922.56      740.83    124.09 o 
   0  12  11      967.95     1003.62    135.65 o 
   2  12  11     1341.05     1468.55    164.55 o 
   4  12  11     1113.01      811.24    108.03 o 
   6  12  11       26.30       20.28     86.27 o 
 -21  13  11      342.17      331.48     91.74 o 
 -19  13  11      256.40      156.38     82.17 o 
 -17  13  11       14.95      -38.94     63.16 o 
 -15  13  11       22.69       16.38     63.39 o 
 -13  13  11     1018.71     1045.74     93.29 o 
 -11  13  11     2040.16     1990.14    143.55 o 
  -9  13  11     1602.94     1705.83    122.42 o 
  -7  13  11      524.43      447.54     74.56 o 
  -5  13  11      473.06      300.66     68.04 o 
  -3  13  11      136.57      133.76    114.26 o 
  -1  13  11      439.38      348.65    104.21 o 
   1  13  11      287.00      406.04    108.67 o 
   3  13  11      381.51      312.76    114.38 o 
 -20  14  11      223.73      159.97     99.43 o 
 -18  14  11        5.34       95.22     79.52 o 
 -16  14  11        3.11      -97.05     73.02 o 
 -14  14  11       82.17       81.10     78.22 o 
 -12  14  11      200.55      145.40     92.57 o 
 -10  14  11       67.18       52.45     70.97 o 
  -8  14  11        3.41       23.48     57.12 o 
  -6  14  11      142.68       78.75     58.91 o 
  -4  14  11       18.88       27.98     87.85 o 
  -2  14  11       78.62      189.40     93.94 o 
   0  14  11        0.16       39.13     92.09 o 
   2  14  11       40.28       33.46    112.16 o 
 -17  15  11       70.88      -52.97     84.48 o 
 -15  15  11       19.86      -24.53     81.15 o 
 -13  15  11      172.01      119.79     82.61 o 
 -11  15  11      516.14      639.91    115.02 o 
  -9  15  11      858.98      857.67    151.79 o 
  -7  15  11      637.62      804.11    121.14 o 
  -5  15  11      654.54      908.10    130.78 o 
  -3  15  11      493.03      758.05    136.51 o 
  -1  15  11      518.04      402.78    125.25 o 
   1  15  11      623.65      759.17    141.63 o 
 -14  16  11       19.10       37.76     91.57 o 
 -12  16  11      683.73      492.32    113.29 o 
 -10  16  11      755.97      617.93    156.51 o 
  -8  16  11      889.82      997.23    157.44 o 
  -6  16  11      818.49      719.50    126.49 o 
  -4  16  11      370.79      260.84    125.18 o 
  -2  16  11      210.31      170.88    172.94 o 
 -28   0  12       67.57      210.28    236.46 o 
 -26   0  12      377.93      710.46    168.41 o 
 -24   0  12     4504.24     4812.60    267.45 o 
 -22   0  12      772.72      774.07    199.93 o 
 -20   0  12        6.92      -56.43     63.40 o 
 -18   0  12        9.45       74.86     63.58 o 
 -16   0  12      122.49       -9.84    113.64 o 
 -14   0  12       60.37     -104.92     86.57 o 
 -12   0  12     1682.80     1883.35    276.39 o 
 -10   0  12     8863.95     9913.07    437.80 o 
  -8   0  12     1539.22     1505.60    126.24 o 
  -6   0  12      156.20       24.51     54.58 o 
  -4   0  12      211.59      206.02     50.61 o 
  -2   0  12     1451.75     1627.13    147.88 o 
   0   0  12     2859.41     3017.42    210.57 o 
   2   0  12      320.27      567.35    130.62 o 
   4   0  12       92.44      -73.59     83.76 o 
   6   0  12      924.40      827.82    171.81 o 
   8   0  12     1800.34     1718.32    244.70 o 
  10   0  12      999.82     1094.76    211.10 o 
 -29   1  12      151.30       28.87    120.46 o 
 -27   1  12       68.32       57.08    109.35 o 
 -25   1  12     1855.01     1998.12    130.45 o 
 -23   1  12     3021.71     3301.19    241.25 o 
 -21   1  12     2907.62     3067.50    172.18 o 
 -19   1  12      282.50       80.48     71.30 o 
 -17   1  12      150.59      133.20     67.78 o 
 -15   1  12     4888.27     5074.13    273.10 o 
 -13   1  12    11212.25    11815.28    444.82 o 
 -11   1  12     5233.49     5976.19    308.59 o 
  -9   1  12     1038.12     1229.50    106.51 o 
  -7   1  12     2398.08     2347.03    130.02 o 
  -5   1  12      752.35      640.10     54.15 o 
  -3   1  12       45.36       66.39     36.89 o 
  -1   1  12      737.59      692.73     78.59 o 
   1   1  12      176.05      186.35     59.08 o 
   3   1  12      731.58      762.90    103.25 o 
   5   1  12      255.84      183.03     94.38 o 
   7   1  12      344.09      251.91    114.37 o 
   9   1  12     1374.21     1330.74    153.82 o 
  11   1  12      163.12      296.51    156.52 o 
 -30   2  12        2.57        2.46    188.81 o 
 -28   2  12       10.98       24.96     86.61 o 
 -26   2  12      270.24       75.60    185.61 o 
 -24   2  12       11.64       15.72     52.24 o 
 -22   2  12      198.40      228.30     54.96 o 
 -20   2  12      128.81       79.50     65.75 o 
 -18   2  12      635.73      347.41    109.62 o 
 -16   2  12      663.56      729.40    159.84 o 
 -14   2  12       74.84       85.46     47.98 o 
 -12   2  12       59.17       28.62     46.72 o 
 -10   2  12       59.95       15.44     29.04 o 
  -8   2  12       11.09       29.76     29.99 o 
  -6   2  12      227.09      198.58     39.78 o 
  -4   2  12       15.53      -11.94     25.02 o 
  -2   2  12      846.76      674.01     81.70 o 
   0   2  12      701.95      629.29     80.31 o 
   2   2  12     1183.90     1079.05    106.16 o 
   4   2  12        8.24        6.80     54.35 o 
   6   2  12       81.48      164.87     81.10 o 
   8   2  12       16.66      -10.98     81.69 o 
  10   2  12       28.49      204.34    136.46 o 
 -29   3  12        0.85       71.67    146.12 o 
 -27   3  12      436.66      613.22    118.98 o 
 -25   3  12     3106.44     3258.83    216.01 o 
 -23   3  12     2923.51     3275.98    148.92 o 
 -21   3  12     1345.59     1187.45     95.15 o 
 -19   3  12        1.57      -35.57     46.73 o 
 -17   3  12       76.00       16.72     42.49 o 
 -15   3  12     6568.73     6576.25    251.26 o 
 -13   3  12     5090.64     5099.24    205.60 o 
 -11   3  12     3373.32     3062.13    142.57 o 
  -9   3  12     2221.19     2416.44    117.47 o 
  -7   3  12      342.47      302.44     45.93 o 
  -5   3  12     2869.35     3038.34    150.27 o 
  -3   3  12     9886.46     9665.67    310.66 o 
  -1   3  12    13789.36    13409.88    473.95 o 
   1   3  12      319.33      269.30     63.25 o 
   3   3  12      142.44      102.00     60.27 o 
   5   3  12        9.47       -9.86     60.10 o 
   7   3  12     1725.18     1371.54    150.90 o 
   9   3  12     1526.45     1573.72    169.28 o 
 -28   4  12       49.37      100.10    100.53 o 
 -26   4  12      824.41      951.35    129.63 o 
 -24   4  12     1401.43     1369.48    128.05 o 
 -22   4  12     1276.26     1154.02    100.90 o 
 -20   4  12      222.96      222.07     58.73 o 
 -18   4  12      522.94      449.14     68.34 o 
 -16   4  12     3826.43     4045.62    184.46 o 
 -14   4  12       36.54       32.27     52.16 o 
 -12   4  12     4316.55     4694.04    195.46 o 
 -10   4  12     1510.33     1527.39     94.83 o 
  -8   4  12     1760.17     1916.81    103.79 o 
  -6   4  12     1064.20     1184.04     62.40 o 
  -4   4  12     7916.45     8117.18    220.75 o 
  -2   4  12     8291.30     9246.03    324.27 o 
   0   4  12     2323.86     2618.52    136.30 o 
   2   4  12      724.26      745.28    152.94 o 
   4   4  12      203.45       92.86     64.26 o 
   6   4  12      507.74      584.21     92.37 o 
   8   4  12     1056.99      823.90    139.74 o 
  10   4  12      433.59      464.75    165.34 o 
 -29   5  12      139.55      -12.33    156.83 o 
 -27   5  12       37.49      157.96     93.55 o 
 -25   5  12        6.26      -20.75     75.45 o 
 -23   5  12       29.34      -24.77     44.26 o 
 -21   5  12      139.13       93.43     52.32 o 
 -19   5  12        4.44       23.66     39.47 o 
 -17   5  12     2502.58     2360.71    158.33 o 
 -15   5  12     6842.71     6243.72    355.30 o 
 -13   5  12       13.86      -23.58     36.99 o 
 -11   5  12       63.59       71.04     39.61 o 
  -9   5  12     1601.73     1757.19    104.24 o 
  -7   5  12       20.57       30.94     33.44 o 
  -5   5  12     1833.29     1941.76     87.57 o 
  -3   5  12      161.76      128.55     38.88 o 
  -1   5  12       16.17       12.24     40.61 o 
   1   5  12       42.51       41.72     47.60 o 
   3   5  12      232.80      137.28     55.79 o 
   5   5  12       49.50       45.64     66.22 o 
   7   5  12       16.14       32.73     66.74 o 
   9   5  12       39.44       68.13    115.80 o 
 -28   6  12      128.92      251.28    137.49 o 
 -26   6  12        3.73        0.39     79.97 o 
 -24   6  12       33.97       -3.00     56.84 o 
 -22   6  12      955.54      822.75     89.49 o 
 -20   6  12      856.39      788.04     75.20 o 
 -18   6  12     1400.23     1114.54    155.09 o 
 -16   6  12     3097.83     2746.55    151.16 o 
 -14   6  12     2359.36     2497.53    140.81 o 
 -12   6  12     1550.67     1705.43    111.30 o 
 -10   6  12       68.23       26.05     39.80 o 
  -8   6  12       15.00       -4.80     37.60 o 
  -6   6  12      366.69      296.61     55.15 o 
  -4   6  12      361.27      393.13     49.27 o 
  -2   6  12     1700.99     2001.59    134.39 o 
   0   6  12     1225.18     1376.63    172.62 o 
   2   6  12      498.76      400.39     69.38 o 
   4   6  12       49.63       -1.99     52.13 o 
   6   6  12      207.95      259.54     87.39 o 
   8   6  12      518.00      269.10     90.64 o 
 -27   7  12      208.68      144.82    101.90 o 
 -25   7  12      118.30      100.09     84.78 o 
 -23   7  12      599.62      730.78    108.91 o 
 -21   7  12     2280.97     2413.43    200.54 o 
 -19   7  12      690.16      695.22     74.08 o 
 -17   7  12     1186.41     1208.75    105.36 o 
 -15   7  12     1133.76     1072.49    118.39 o 
 -13   7  12     1882.94     2324.86    137.53 o 
 -11   7  12      758.69      930.28     96.18 o 
  -9   7  12      597.60      475.82     65.02 o 
  -7   7  12      585.17      475.89     63.92 o 
  -5   7  12      174.87      146.53     57.40 o 
  -3   7  12     3523.71     3910.21    162.85 o 
  -1   7  12     4443.64     4569.22    207.10 o 
   1   7  12     3063.37     2879.20    158.09 o 
   3   7  12      258.21      157.23     79.02 o 
   5   7  12      159.59      150.77     63.16 o 
   7   7  12     1192.64     1205.97    124.08 o 
   9   7  12      260.76      278.28    125.79 o 
 -26   8  12       64.82       41.27     93.20 o 
 -24   8  12      414.42      363.03     88.72 o 
 -22   8  12      682.94      602.55    103.33 o 
 -20   8  12     1406.82     1378.45    100.34 o 
 -18   8  12       63.28       20.68     41.70 o 
 -16   8  12     2761.73     2539.25    238.85 o 
 -14   8  12     2942.43     2558.33    148.77 o 
 -12   8  12     2718.08     2527.67    145.72 o 
 -10   8  12      243.82      244.89     56.49 o 
  -8   8  12      481.77      413.17     65.02 o 
  -6   8  12     1441.57     1480.47    107.09 o 
  -4   8  12     2520.73     2525.23    206.17 o 
  -2   8  12     2575.85     2731.87    148.41 o 
   0   8  12     1834.06     1819.93    122.98 o 
   2   8  12      310.55      227.55     66.98 o 
   4   8  12        4.51      -40.24     56.41 o 
   6   8  12      428.87      578.72    105.54 o 
   8   8  12      260.24      218.53     88.03 o 
 -25   9  12      221.41      211.76     87.36 o 
 -23   9  12      195.22       68.43     71.03 o 
 -21   9  12      122.52      127.39     59.87 o 
 -19   9  12      180.08       75.37     50.51 o 
 -17   9  12      486.18      405.87     75.10 o 
 -15   9  12        0.45      -72.92     48.61 o 
 -13   9  12      690.48      795.33    104.69 o 
 -11   9  12      460.87      410.59     76.16 o 
  -9   9  12     1031.45     1072.52     95.64 o 
  -7   9  12      230.98      167.30     83.24 o 
  -5   9  12      475.81      503.23     79.36 o 
  -3   9  12      164.67      179.97     72.71 o 
  -1   9  12       80.69      -20.53     56.84 o 
   1   9  12      261.97      360.92     73.95 o 
   3   9  12      177.20       46.01     63.72 o 
   5   9  12        3.85      -75.93     63.59 o 
   7   9  12        2.15      -65.12     71.29 o 
 -24  10  12     1589.62     1750.42    228.48 o 
 -22  10  12      440.40      286.17     84.08 o 
 -20  10  12      600.10      458.66     72.17 o 
 -18  10  12       19.17       36.53     48.93 o 
 -16  10  12      304.78      191.37     53.12 o 
 -14  10  12     2942.97     3259.18    194.12 o 
 -12  10  12     5359.53     5648.39    245.62 o 
 -10  10  12     1997.38     2286.84    144.39 o 
  -8  10  12      209.57      271.29     80.20 o 
  -6  10  12      474.52      528.40     85.39 o 
  -4  10  12      987.80     1215.95    133.75 o 
  -2  10  12      353.84      269.23    104.90 o 
   0  10  12     1824.61     1836.96    337.17 o 
   2  10  12     1147.91      973.23    142.91 o 
   4  10  12       75.16       39.93     70.73 o 
   6  10  12      249.72      325.25     92.72 o 
 -23  11  12      128.83      123.97     80.86 o 
 -21  11  12      159.22      105.91     72.17 o 
 -19  11  12        4.65      -45.39     62.10 o 
 -17  11  12      221.59      147.38     62.01 o 
 -15  11  12      586.58      556.82     70.03 o 
 -13  11  12     3568.08     3583.69    163.12 o 
 -11  11  12     1552.89     1626.26    127.14 o 
  -9  11  12      403.33      317.24     70.85 o 
  -7  11  12       16.80       61.84     55.31 o 
  -5  11  12      304.04      318.89     91.21 o 
  -3  11  12       36.48       44.39     68.97 o 
  -1  11  12     1044.49     1347.06    163.75 o 
   1  11  12     1212.87     1084.83    147.13 o 
   3  11  12       61.29      -10.32     77.91 o 
   5  11  12      180.57      228.58     94.81 o 
 -22  12  12      208.19      179.88     79.50 o 
 -20  12  12      117.49       62.28     71.47 o 
 -18  12  12       21.09      -67.53     60.31 o 
 -16  12  12      212.40      215.68     60.70 o 
 -14  12  12      654.11      678.56    107.50 o 
 -12  12  12      106.27      131.40     56.95 o 
 -10  12  12       62.26       29.30     57.47 o 
  -8  12  12       24.17       46.20     69.05 o 
  -6  12  12        0.50      -31.18     65.07 o 
  -4  12  12      259.70      202.01     84.75 o 
  -2  12  12       43.56      124.24     82.74 o 
   0  12  12       85.60       66.08     87.73 o 
   2  12  12       42.82       12.49     88.78 o 
   4  12  12       52.04      121.08     98.12 o 
 -21  13  12        2.14      -36.13     79.78 o 
 -19  13  12      252.32      210.36     81.64 o 
 -17  13  12      170.96      151.94     84.48 o 
 -15  13  12       11.85       53.10     71.61 o 
 -13  13  12      788.19      680.73     89.21 o 
 -11  13  12     1044.82      992.11    100.26 o 
  -9  13  12      323.17      259.41     70.53 o 
  -7  13  12       16.15      -35.89     64.88 o 
  -5  13  12      959.92      789.64    139.74 o 
  -3  13  12      473.60      440.03    105.89 o 
  -1  13  12      309.04      167.36     94.34 o 
   1  13  12      681.09      691.14    159.95 o 
 -20  14  12      269.13      423.57    105.80 o 
 -18  14  12        5.11      -53.69     70.51 o 
 -16  14  12       87.84      145.61     86.39 o 
 -14  14  12     1511.83     1424.32    183.57 o 
 -12  14  12     1620.37     1848.17    198.61 o 
 -10  14  12      963.39     1151.00    135.58 o 
  -8  14  12      173.97      285.42    106.49 o 
  -6  14  12      421.48      318.24    103.01 o 
  -4  14  12      955.24      798.22    142.22 o 
  -2  14  12      705.59      914.71    147.24 o 
   0  14  12      792.44      949.98    228.71 o 
 -17  15  12      160.97      165.25     93.75 o 
 -15  15  12        4.78       64.32     86.27 o 
 -13  15  12       44.35      -29.58     83.59 o 
 -11  15  12        2.85       56.89     83.22 o 
  -9  15  12      355.28      190.02     96.43 o 
  -7  15  12        1.03      -75.21     74.92 o 
  -5  15  12      436.83      441.45    121.94 o 
  -3  15  12       58.37      160.80    108.11 o 
 -12  16  12      245.73      199.65     98.12 o 
 -10  16  12      162.21      221.93    108.23 o 
  -8  16  12       20.76        8.56     87.86 o 
 -29   1  13      230.59      170.28    124.19 o 
 -27   1  13     1024.19     1140.89    171.20 o 
 -25   1  13     1392.30     1244.98    137.80 o 
 -23   1  13       54.00       41.33     56.86 o 
 -21   1  13       47.06       98.17     76.08 o 
 -19   1  13     1721.22     1616.89    155.26 o 
 -17   1  13     4119.91     4577.85    348.78 o 
 -15   1  13     2155.34     2269.28    222.40 o 
 -13   1  13      277.42      274.31    111.58 o 
 -11   1  13       41.15       37.10     49.08 o 
  -9   1  13     9105.34     9301.87    276.92 o 
  -7   1  13     2710.02     2813.69    113.91 o 
  -5   1  13     6041.67     6511.04    236.37 o 
  -3   1  13      601.15      600.62     69.31 o 
  -1   1  13       34.95       10.88     47.59 o 
   1   1  13      442.58      383.23     76.22 o 
   3   1  13      949.43      830.19    116.08 o 
   5   1  13      822.53     1031.12    186.89 o 
   7   1  13     1048.25      782.70    130.74 o 
   9   1  13      404.99      471.35    292.61 o 
 -30   2  13       81.56       72.53    108.10 o 
 -28   2  13      805.82      890.83    138.84 o 
 -26   2  13     2244.66     2752.47    247.05 o 
 -24   2  13      298.69      349.09     74.08 o 
 -22   2  13      717.08      569.93    159.25 o 
 -20   2  13       11.24       30.75     64.78 o 
 -18   2  13       14.30      -66.08     54.11 o 
 -16   2  13     1313.91     1495.20    150.84 o 
 -14   2  13     2033.48     1933.13    126.33 o 
 -12   2  13     4297.26     4549.49    186.03 o 
 -10   2  13     3697.23     3429.26    168.08 o 
  -8   2  13       20.35        1.31     35.06 o 
  -6   2  13     3670.36     3994.85    149.16 o 
  -4   2  13     9329.92     9579.16    340.75 o 
  -2   2  13     3097.29     3227.64    171.60 o 
   0   2  13       45.90       10.74     49.95 o 
   2   2  13      266.09      306.55     72.40 o 
   4   2  13      967.41     1024.69    126.84 o 
   6   2  13     1407.51     1580.35    164.41 o 
   8   2  13     1020.89      957.15    164.55 o 
 -29   3  13       78.23      168.74    106.91 o 
 -27   3  13      735.37      569.83    117.58 o 
 -25   3  13      183.02       65.14     54.23 o 
 -23   3  13      749.36      735.35    122.33 o 
 -21   3  13      238.06      214.91     71.28 o 
 -19   3  13       44.09        3.66     52.04 o 
 -17   3  13      266.53      365.79     69.96 o 
 -15   3  13     2376.87     2349.63    130.94 o 
 -13   3  13     1512.86     1571.10    101.19 o 
 -11   3  13     1455.83     1429.39    110.05 o 
  -9   3  13       36.53       53.84     47.68 o 
  -7   3  13      739.91      654.21     69.85 o 
  -5   3  13      771.33      694.21     85.00 o 
  -3   3  13      464.93      586.30     89.58 o 
  -1   3  13     2288.81     2289.44    117.74 o 
   1   3  13      919.52     1137.82    132.13 o 
   3   3  13       28.52       34.63     61.30 o 
   5   3  13       12.27       73.77     85.24 o 
   7   3  13      331.36      178.05    100.39 o 
 -28   4  13        1.32      -19.91     91.94 o 
 -26   4  13      380.60      247.83    118.41 o 
 -24   4  13      223.08      108.77     54.81 o 
 -22   4  13      327.27      231.05     60.86 o 
 -20   4  13      168.73      125.45     65.54 o 
 -18   4  13        8.28        0.60     49.05 o 
 -16   4  13     1942.18     1896.42    138.69 o 
 -14   4  13      538.38      525.50     66.17 o 
 -12   4  13      629.44      600.61     77.61 o 
 -10   4  13        4.12      -13.22     31.83 o 
  -8   4  13        3.32        5.40     49.61 o 
  -6   4  13      715.33      623.90     67.24 o 
  -4   4  13      429.38      470.80     63.49 o 
  -2   4  13     3851.44     4096.96    178.93 o 
   0   4  13      825.03      755.60     72.69 o 
   2   4  13      186.09      196.87     56.37 o 
   4   4  13        4.40       -4.19     67.76 o 
   6   4  13       67.65       47.08     89.55 o 
   8   4  13      275.14      405.86    157.23 o 
 -29   5  13      719.19      544.75    141.14 o 
 -27   5  13      352.65      274.93     99.35 o 
 -25   5  13     1117.57     1033.73    107.31 o 
 -23   5  13      429.16      279.99     67.60 o 
 -21   5  13      267.36      224.94     99.81 o 
 -19   5  13     2108.11     1986.48    133.60 o 
 -17   5  13     3641.97     3969.23    190.07 o 
 -15   5  13      141.15      230.34     55.35 o 
 -13   5  13     2562.77     2640.80    140.45 o 
 -11   5  13      642.19      638.42     66.96 o 
  -9   5  13        5.97       34.23     36.05 o 
  -7   5  13     3580.89     4159.95    177.19 o 
  -5   5  13     6598.89     6884.30    296.30 o 
  -3   5  13     5227.48     5490.13    219.66 o 
  -1   5  13     2907.06     3147.75    156.92 o 
   1   5  13      389.77      542.59     72.12 o 
   3   5  13     1340.91     1154.85     99.71 o 
   5   5  13      773.70      909.76    117.21 o 
   7   5  13     1390.87     1648.02    453.88 o 
 -28   6  13      648.02      625.63    128.16 o 
 -26   6  13      134.62      144.35     88.70 o 
 -24   6  13      632.49      595.52     86.71 o 
 -22   6  13       11.72      -75.49     52.38 o 
 -20   6  13     2750.60     2662.07    162.10 o 
 -18   6  13     3119.13     2614.04    154.40 o 
 -16   6  13      260.75      240.63     59.71 o 
 -14   6  13     2060.53     2035.37    127.45 o 
 -12   6  13      341.43      372.53     65.35 o 
 -10   6  13      201.53      181.81     50.71 o 
  -8   6  13     1798.92     1817.83    111.78 o 
  -6   6  13     3690.42     4138.44    229.35 o 
  -4   6  13     1644.81     1928.60    106.65 o 
  -2   6  13     1031.87      951.28     85.26 o 
   0   6  13      470.25      418.23     71.75 o 
   2   6  13      579.02      577.70    104.28 o 
   4   6  13      624.80      560.18     83.73 o 
   6   6  13      899.91      961.51    105.69 o 
 -27   7  13       81.17        3.81     92.83 o 
 -25   7  13       13.66       56.78     84.32 o 
 -23   7  13       15.83       37.55     59.93 o 
 -21   7  13      536.11      495.90     70.08 o 
 -19   7  13      289.11      315.58     72.84 o 
 -17   7  13     1034.32      959.59     96.61 o 
 -15   7  13        6.30      -11.93     45.56 o 
 -13   7  13      108.45       20.89     46.01 o 
 -11   7  13      253.88       74.23     47.46 o 
  -9   7  13      148.93       93.28     57.31 o 
  -7   7  13      892.67      903.85     83.70 o 
  -5   7  13      358.93      337.04     79.69 o 
  -3   7  13      137.51       99.20     52.26 o 
  -1   7  13       40.27        5.48     54.53 o 
   1   7  13        2.59       29.33     55.51 o 
   3   7  13        0.06      -14.80     58.44 o 
   5   7  13       55.38      -66.51     59.22 o 
   7   7  13       34.61       21.50     80.84 o 
 -26   8  13      209.38      179.66    105.00 o 
 -24   8  13      462.85      338.59     95.03 o 
 -22   8  13      897.62      864.49    101.76 o 
 -20   8  13        0.50      -14.73     48.82 o 
 -18   8  13      353.64      189.46     72.33 o 
 -16   8  13     4012.68     3962.71    197.24 o 
 -14   8  13     1541.63     1484.46    117.88 o 
 -12   8  13       53.75       77.51     52.69 o 
 -10   8  13       24.42        1.73     46.75 o 
  -8   8  13     2017.58     2288.28    239.41 o 
  -6   8  13      750.83      770.14     88.00 o 
  -4   8  13      419.24      543.69     75.70 o 
  -2   8  13      299.29      326.94     85.92 o 
   0   8  13       12.13       -9.75     57.59 o 
   2   8  13       83.66      150.17     68.10 o 
   4   8  13      685.27      811.04     96.95 o 
   6   8  13      632.98      564.81    121.91 o 
 -25   9  13      148.24       98.23    125.25 o 
 -23   9  13      345.07      352.95    105.49 o 
 -21   9  13      105.76       65.34     54.54 o 
 -19   9  13        5.90       -4.47     51.15 o 
 -17   9  13      701.55      628.29     97.23 o 
 -15   9  13     5079.41     5315.24    240.35 o 
 -13   9  13     2219.00     2165.25    209.99 o 
 -11   9  13      711.15      611.31     93.52 o 
  -9   9  13        8.37      -14.10     50.62 o 
  -7   9  13       75.92       99.65     58.41 o 
  -5   9  13     1117.49     1471.50    128.38 o 
  -3   9  13     2133.54     2657.47    169.95 o 
  -1   9  13      245.38      170.91     81.12 o 
   1   9  13       25.53       25.83     69.51 o 
   3   9  13      496.13      427.94    108.41 o 
   5   9  13      629.27      618.13    105.16 o 
 -24  10  13       88.28       -7.99     77.66 o 
 -22  10  13       31.45       31.54     73.99 o 
 -20  10  13      186.26      151.79     71.53 o 
 -18  10  13      294.54      217.53     61.05 o 
 -16  10  13      727.32      535.50     86.73 o 
 -14  10  13     1590.57     1510.26    133.31 o 
 -12  10  13       80.72      -21.24     49.54 o 
 -10  10  13       65.43       91.61     58.40 o 
  -8  10  13      266.20      274.26     98.61 o 
  -6  10  13      182.56      119.47     67.28 o 
  -4  10  13      226.23      303.27     89.10 o 
  -2  10  13       26.68       10.97     65.85 o 
   0  10  13      113.24      211.86     92.06 o 
   2  10  13      521.45      525.47    101.77 o 
   4  10  13       60.90       55.44     80.02 o 
 -23  11  13       54.44       72.96     80.81 o 
 -21  11  13       28.60      -36.67     69.63 o 
 -19  11  13       14.47       98.28     71.68 o 
 -17  11  13      234.30      247.33     63.28 o 
 -15  11  13      812.70      732.72     98.84 o 
 -13  11  13      289.99      146.18     67.33 o 
 -11  11  13       19.56        5.79     56.04 o 
  -9  11  13        1.20        3.44     56.52 o 
  -7  11  13       24.28       93.15     71.61 o 
  -5  11  13       53.34       13.19     74.76 o 
  -3  11  13      331.85       81.09     83.51 o 
  -1  11  13      302.88      297.49     94.70 o 
   1  11  13      125.27      257.63    101.86 o 
   3  11  13      107.67       37.37    114.10 o 
 -22  12  13        2.21     -110.39     73.60 o 
 -20  12  13      228.91      219.90     83.33 o 
 -18  12  13      616.61      813.46    108.31 o 
 -16  12  13     2960.88     3070.04    246.18 o 
 -14  12  13     2336.10     2413.22    242.04 o 
 -12  12  13      212.09      268.39     76.69 o 
 -10  12  13       26.49      -24.36     59.85 o 
  -8  12  13      507.44      539.36     98.57 o 
  -6  12  13       89.36      138.78     87.11 o 
  -4  12  13      965.30     1037.57    204.85 o 
  -2  12  13      726.23     1056.14    143.68 o 
   0  12  13      356.13      290.45    122.97 o 
 -21  13  13       91.11      158.87     84.62 o 
 -19  13  13      107.42      161.70     84.70 o 
 -17  13  13      417.15      327.46     88.81 o 
 -15  13  13      627.57      486.23    111.86 o 
 -13  13  13      224.12      199.39     77.90 o 
 -11  13  13       89.44      108.48     78.15 o 
  -9  13  13       49.25       21.32     75.63 o 
  -7  13  13        7.10      -38.57     79.31 o 
  -5  13  13      555.38      869.26    136.49 o 
  -3  13  13      721.08     1043.46    147.26 o 
  -1  13  13      283.26      231.50    115.43 o 
 -18  14  13        7.22        1.96     78.51 o 
 -16  14  13       14.34       12.09     76.54 o 
 -14  14  13      536.36      477.51    111.53 o 
 -12  14  13      302.37      287.30     96.07 o 
 -10  14  13       37.80       79.47     84.49 o 
  -8  14  13       14.09       28.46     78.65 o 
  -6  14  13        7.15       14.76     89.10 o 
  -4  14  13       65.07       56.49     96.29 o 
 -15  15  13      387.67      369.29    105.25 o 
 -13  15  13      542.68      433.38    108.15 o 
 -11  15  13       59.79      108.02     93.05 o 
  -9  15  13        0.83      -27.47     81.54 o 
  -7  15  13      263.11      201.93    110.07 o 
 -28   0  14      261.41       32.88    223.26 o 
 -26   0  14      526.22      385.35    209.95 o 
 -24   0  14      182.15       75.39    173.82 o 
 -22   0  14      796.03      496.85    193.73 o 
 -20   0  14     1685.82     1078.48    274.49 o 
 -18   0  14     1527.35     1509.79    302.00 o 
 -16   0  14     3623.79     3341.71    442.04 o 
 -14   0  14     6119.21     5649.01    589.69 o 
 -12   0  14       23.20      118.79    121.02 o 
 -10   0  14     2529.93     2763.83    241.29 o 
  -8   0  14     5640.66     6400.11    280.24 o 
  -6   0  14    14251.55    14842.04    498.08 o 
  -4   0  14     3573.03     3495.82    288.63 o 
  -2   0  14      434.61      465.70    149.65 o 
   0   0  14     2742.62     3094.16    289.18 o 
   2   0  14     5054.70     4850.89    388.42 o 
   4   0  14     2918.74     3373.26    331.87 o 
   6   0  14     1580.31     1503.92    234.23 o 
 -29   1  14      154.27      316.63    175.50 o 
 -27   1  14      169.66        6.47    103.48 o 
 -25   1  14      346.17      349.25     83.15 o 
 -23   1  14       23.56      102.01     80.11 o 
 -21   1  14      945.43      963.97    129.26 o 
 -19   1  14      231.53      257.62     79.97 o 
 -17   1  14      647.48      789.08    164.74 o 
 -15   1  14      638.82      395.10    122.71 o 
 -13   1  14      192.03      -72.53     84.66 o 
 -11   1  14     2778.24     3113.91    299.93 o 
  -9   1  14      520.53      535.98     60.45 o 
  -7   1  14     1417.66     1484.21    115.54 o 
  -5   1  14      109.01      130.13     50.94 o 
  -3   1  14      224.19      231.32     68.25 o 
  -1   1  14      227.91      180.94     67.86 o 
   1   1  14      531.06      499.01    120.12 o 
   3   1  14      146.53      248.26     90.86 o 
   5   1  14      763.89      663.44    139.46 o 
   7   1  14       22.78       32.90    139.75 o 
 -28   2  14       43.92       26.75     88.84 o 
 -26   2  14        5.11      -29.14     60.23 o 
 -24   2  14      291.75      244.84    100.82 o 
 -22   2  14      294.65      175.50     83.35 o 
 -20   2  14      161.03       77.85     67.86 o 
 -18   2  14     2428.36     2394.01    283.50 o 
 -16   2  14     1155.25     1042.56    113.26 o 
 -14   2  14      436.06      414.24     80.28 o 
 -12   2  14        3.29      -43.99     49.88 o 
 -10   2  14     1198.77     1309.74    117.04 o 
  -8   2  14      370.85      400.00     56.36 o 
  -6   2  14      206.84      210.04     49.01 o 
  -4   2  14     1494.28     1538.87    117.58 o 
  -2   2  14      708.38      668.88     86.10 o 
   0   2  14        3.40      -13.97     42.35 o 
   2   2  14        0.95      -70.16     64.21 o 
   4   2  14      219.80      178.61     94.37 o 
   6   2  14      105.45       71.19     93.49 o 
 -29   3  14      359.87      257.99    178.24 o 
 -27   3  14      361.93      344.06    106.94 o 
 -25   3  14       33.42       57.16     82.16 o 
 -23   3  14      152.55      160.09     76.29 o 
 -21   3  14     1228.11     1259.85    126.09 o 
 -19   3  14     1240.01     1343.79    123.63 o 
 -17   3  14     3379.68     3242.59    186.21 o 
 -15   3  14      211.10      305.71     98.11 o 
 -13   3  14      146.92      118.93     44.46 o 
 -11   3  14      900.18      776.69     84.14 o 
  -9   3  14     1129.97     1096.48     98.80 o 
  -7   3  14      901.39     1016.75     88.37 o 
  -5   3  14      306.89      359.95     65.62 o 
  -3   3  14      714.89      813.92     91.58 o 
  -1   3  14      464.58      393.50     80.64 o 
   1   3  14        7.64       56.51     50.55 o 
   3   3  14      626.99      710.69    107.43 o 
   5   3  14      527.19      583.91    118.93 o 
 -28   4  14      363.91      379.78    115.02 o 
 -26   4  14      387.67      589.84    115.33 o 
 -24   4  14       14.48       77.27     61.85 o 
 -22   4  14      133.85       79.68     71.86 o 
 -20   4  14     1803.28     1954.14    205.20 o 
 -18   4  14     1752.89     1882.05    146.30 o 
 -16   4  14     1376.76     1487.07    108.94 o 
 -14   4  14      315.00      214.54     52.50 o 
 -12   4  14      127.47       93.27     52.53 o 
 -10   4  14     1973.31     2188.38    158.09 o 
  -8   4  14     2187.31     2115.94    136.98 o 
  -6   4  14     2753.35     2954.88    161.01 o 
  -4   4  14      588.36      532.97    119.89 o 
  -2   4  14        0.64       83.48     60.81 o 
   0   4  14      125.95       63.81     49.43 o 
   2   4  14     1633.23     1709.59    160.89 o 
   4   4  14     1040.47      972.79    119.69 o 
   6   4  14      485.08      499.43    215.53 o 
 -27   5  14       67.87      -14.66     90.83 o 
 -25   5  14      358.93      434.13    103.82 o 
 -23   5  14       14.98       42.32     71.53 o 
 -21   5  14      127.71      -31.76     57.62 o 
 -19   5  14      380.50      223.92     74.18 o 
 -17   5  14      186.47      134.86     55.87 o 
 -15   5  14      542.04      481.81     69.97 o 
 -13   5  14       13.40        4.61     39.96 o 
 -11   5  14      566.84      565.90     64.98 o 
  -9   5  14      356.21      266.03     48.21 o 
  -7   5  14      939.75     1095.41    125.11 o 
  -5   5  14      474.69      658.03     94.48 o 
  -3   5  14      132.68       62.19     47.76 o 
  -1   5  14     1008.28      953.39     81.93 o 
   1   5  14      159.77      194.05     61.67 o 
   3   5  14      148.53      175.28     67.23 o 
   5   5  14      267.64      209.17    101.00 o 
 -28   6  14      108.38      163.90    104.63 o 
 -26   6  14      729.60      606.87    167.68 o 
 -24   6  14        9.62       40.51     58.22 o 
 -22   6  14       13.39      -54.93     67.97 o 
 -20   6  14     1365.57     1307.70    131.53 o 
 -18   6  14     2045.49     2000.70    154.79 o 
 -16   6  14       48.18       77.42     50.40 o 
 -14   6  14      283.89      277.88     58.20 o 
 -12   6  14        6.77       47.82     45.33 o 
 -10   6  14     1654.81     1695.21    121.49 o 
  -8   6  14     2045.96     2020.26    119.36 o 
  -6   6  14      786.05      916.09     78.66 o 
  -4   6  14      492.31      653.27    148.39 o 
  -2   6  14      144.02      242.09     62.53 o 
   0   6  14      231.27      258.83     62.63 o 
   2   6  14      365.61      409.58     74.63 o 
   4   6  14      498.85      545.24     98.96 o 
 -27   7  14      176.13      260.49    106.26 o 
 -25   7  14      316.13      358.63    106.05 o 
 -23   7  14       18.13       76.29     60.83 o 
 -21   7  14      110.98       75.43     64.20 o 
 -19   7  14     3721.05     4116.55    207.95 o 
 -17   7  14     1079.92      954.33    152.12 o 
 -15   7  14      869.86      772.95     90.08 o 
 -13   7  14      127.17       93.66     52.23 o 
 -11   7  14      123.64      190.20     55.91 o 
  -9   7  14     2430.11     2783.47    151.84 o 
  -7   7  14     5272.34     5989.92    266.51 o 
  -5   7  14     2891.26     3199.97    161.78 o 
  -3   7  14     1153.78     1171.61    154.51 o 
  -1   7  14      112.39      104.41     65.45 o 
   1   7  14     1109.41     1305.68    106.86 o 
   3   7  14     1642.70     1995.12    166.87 o 
   5   7  14     1122.06     1181.69    202.39 o 
 -26   8  14       12.54     -116.36     88.25 o 
 -24   8  14       44.36       13.29     80.69 o 
 -22   8  14       10.65       26.14     54.31 o 
 -20   8  14      358.94      231.85     77.69 o 
 -18   8  14     1702.52     1948.91    140.91 o 
 -16   8  14      268.66      146.89     64.17 o 
 -14   8  14       13.04      -13.82     51.58 o 
 -12   8  14     1091.68     1051.92     98.57 o 
 -10   8  14       15.57       37.37     52.62 o 
  -8   8  14      210.55      273.46     64.50 o 
  -6   8  14      483.95      705.13     88.36 o 
  -4   8  14       71.47       80.32     57.19 o 
  -2   8  14       86.27      143.30     76.92 o 
   0   8  14      185.80      216.97     76.36 o 
   2   8  14       52.80       33.95     72.57 o 
   4   8  14      226.79      301.65     90.93 o 
 -25   9  14        7.84      -47.41     85.89 o 
 -23   9  14       11.53      -97.40     64.93 o 
 -21   9  14        3.84        0.16     55.65 o 
 -19   9  14       50.27       32.34     60.55 o 
 -17   9  14       18.95      -19.61     58.23 o 
 -15   9  14       49.21      -38.17     57.17 o 
 -13   9  14       93.15       62.00     58.89 o 
 -11   9  14      139.21      117.26     57.16 o 
  -9   9  14     1132.16     1146.84    105.83 o 
  -7   9  14       11.83       -1.98     57.55 o 
  -5   9  14        9.64       77.52     63.72 o 
  -3   9  14       34.74       35.48     73.50 o 
  -1   9  14       36.72      -62.18     76.31 o 
   1   9  14        1.75      -84.70     84.33 o 
   3   9  14      111.95       48.68     85.14 o 
 -24  10  14       10.05       20.10     79.15 o 
 -22  10  14       56.14       30.45     75.05 o 
 -20  10  14      134.95      200.09    106.30 o 
 -18  10  14      812.69      771.81    101.48 o 
 -16  10  14      536.37      534.24     89.02 o 
 -14  10  14      176.36      139.44     65.49 o 
 -12  10  14      320.95      271.82     72.91 o 
 -10  10  14     1231.45     1415.68    233.31 o 
  -8  10  14      478.21      598.27     93.25 o 
  -6  10  14     1058.92     1140.59    117.79 o 
  -4  10  14       19.57      -36.14     67.72 o 
  -2  10  14       23.86       22.11     79.72 o 
   0  10  14      206.79      149.84     93.85 o 
   2  10  14      706.79      761.96    154.84 o 
 -23  11  14        5.82       13.75     79.85 o 
 -21  11  14       86.64      105.16     77.58 o 
 -19  11  14      190.42      152.09     96.96 o 
 -17  11  14     1393.41     1363.74    156.90 o 
 -15  11  14     1349.36     1353.30    126.47 o 
 -13  11  14      169.10       61.74     63.51 o 
 -11  11  14      581.05      793.44    125.18 o 
  -9  11  14     1025.58      951.77    120.25 o 
  -7  11  14     1287.99     1571.66    213.25 o 
  -5  11  14      272.11      203.03     91.38 o 
  -3  11  14        1.23        1.52    100.40 o 
  -1  11  14       68.37       48.16     98.85 o 
 -20  12  14        0.60      -90.39     69.30 o 
 -18  12  14        2.71      -27.63     71.95 o 
 -16  12  14        1.15       91.90     71.53 o 
 -14  12  14       51.09       42.67     70.35 o 
 -12  12  14      139.40       45.66     71.76 o 
 -10  12  14      132.32      194.30     76.73 o 
  -8  12  14      175.34      155.16     88.64 o 
  -6  12  14       25.99        3.56     80.83 o 
  -4  12  14      186.85       75.86     95.06 o 
  -2  12  14       27.46      -67.56     98.20 o 
 -19  13  14      202.89      141.19     84.99 o 
 -17  13  14      570.44      440.10     95.41 o 
 -15  13  14       36.68      -37.35     70.22 o 
 -13  13  14       28.78      -13.16     71.08 o 
 -11  13  14        1.76      -75.82     72.12 o 
  -9  13  14        2.82        2.70     79.90 o 
  -7  13  14      200.73      219.80    108.08 o 
  -5  13  14      635.42      745.47    147.03 o 
  -3  13  14      160.91      320.80    113.90 o 
 -16  14  14      339.44      180.03     97.60 o 
 -14  14  14       13.04       34.84     84.16 o 
 -12  14  14      270.65      326.90    135.00 o 
 -10  14  14      155.14      287.37    103.16 o 
  -8  14  14      340.08      127.33    106.18 o 
 -29   1  15       86.50        5.59    233.10 o 
 -27   1  15        9.46       92.82    159.37 o 
 -25   1  15      645.36      912.11    246.64 o 
 -23   1  15     1032.91     1114.72    216.89 o 
 -21   1  15     1634.89     1953.10    265.54 o 
 -19   1  15     2926.66     2163.98    270.56 o 
 -17   1  15      735.73      471.85    144.38 o 
 -15   1  15       47.52      -18.75     91.25 o 
 -13   1  15      300.79      112.41    137.36 o 
 -11   1  15      717.25      695.43    113.82 o 
  -9   1  15       69.49       48.39     50.02 o 
  -7   1  15      260.45      283.24     56.72 o 
  -5   1  15      509.35      442.13     69.51 o 
  -3   1  15      146.85      128.51     65.45 o 
  -1   1  15      484.97      780.52    103.60 o 
   1   1  15      728.36      648.24    138.65 o 
   3   1  15      338.41      289.66     98.57 o 
   5   1  15       32.96       98.66    140.38 o 
 -28   2  15       12.28       35.65     93.17 o 
 -26   2  15       54.30       88.67     80.26 o 
 -24   2  15      784.09      620.61    127.55 o 
 -22   2  15      994.35     1329.01    167.73 o 
 -20   2  15     1533.89     1793.92    180.01 o 
 -18   2  15     2534.57     2370.15    183.07 o 
 -16   2  15       88.04      -23.18     65.94 o 
 -14   2  15      786.79      768.88    121.36 o 
 -12   2  15     2177.58     2086.47    166.76 o 
 -10   2  15     1906.43     2006.67    206.66 o 
  -8   2  15     2594.31     2837.82    160.81 o 
  -6   2  15     1289.00     1485.64    135.10 o 
  -4   2  15       82.37      106.53     81.72 o 
  -2   2  15     4073.33     4043.48    210.73 o 
   0   2  15     5292.46     5695.68    268.02 o 
   2   2  15     2358.10     2592.22    204.22 o 
   4   2  15      175.01      120.77    100.04 o 
 -27   3  15       80.98      -21.24     86.78 o 
 -25   3  15       31.30       67.38     77.93 o 
 -23   3  15        5.92       28.37     68.84 o 
 -21   3  15      110.25       28.74     63.72 o 
 -19   3  15        4.80      -32.76     55.47 o 
 -17   3  15      114.20       99.50     60.71 o 
 -15   3  15      679.83      563.70    110.98 o 
 -13   3  15     1684.99     1785.43    150.84 o 
 -11   3  15      793.34      742.20     90.24 o 
  -9   3  15     1121.29     1234.96    168.66 o 
  -7   3  15       80.30      176.51     83.31 o 
  -5   3  15        0.41       -4.87     72.35 o 
  -3   3  15       97.65       21.54     62.78 o 
  -1   3  15      814.77      759.15    104.99 o 
   1   3  15     1375.86     1537.38    108.12 o 
   3   3  15      136.26      147.52     70.99 o 
 -28   4  15       63.13      155.45    103.90 o 
 -26   4  15      538.13      686.72    174.07 o 
 -24   4  15      708.42      739.28    169.65 o 
 -22   4  15      473.82      477.40    136.36 o 
 -20   4  15      827.52      772.30    154.63 o 
 -18   4  15      374.45      325.13    117.50 o 
 -16   4  15       85.63       15.79     67.61 o 
 -14   4  15       60.78      107.55     48.06 o 
 -12   4  15      198.76      149.01     42.14 o 
 -10   4  15       77.12       79.64     59.39 o 
  -8   4  15      160.86       66.97     65.09 o 
  -6   4  15        0.56        5.96     66.38 o 
  -4   4  15      689.35      542.88    112.08 o 
  -2   4  15     1531.26     1549.73    135.43 o 
   0   4  15      306.92      177.31     57.98 o 
   2   4  15      596.71      610.66     81.48 o 
   4   4  15      376.56      253.26     92.70 o 
 -27   5  15      309.54      141.46     97.34 o 
 -25   5  15       41.12       20.54     81.17 o 
 -23   5  15      770.72      721.26    135.19 o 
 -21   5  15     4482.83     4534.09    573.91 o 
 -19   5  15      302.24      307.04     79.88 o 
 -17   5  15      538.95      391.96     91.14 o 
 -15   5  15       51.93       41.21     50.88 o 
 -13   5  15      390.68      479.68     68.58 o 
 -11   5  15     1427.72     1771.70    119.30 o 
  -9   5  15     3074.06     3359.42    191.23 o 
  -7   5  15     1705.50     1877.02    154.12 o 
  -5   5  15       48.23       80.80    137.02 o 
  -3   5  15      690.58      712.44    126.10 o 
  -1   5  15       97.78      137.11     56.97 o 
   1   5  15     1195.78     1424.79    108.62 o 
   3   5  15      717.82      786.83    164.36 o 
 -26   6  15      216.35      101.87     93.43 o 
 -24   6  15      100.90      118.78     82.73 o 
 -22   6  15     4226.10     4046.31    243.74 o 
 -20   6  15      415.64      444.13     93.32 o 
 -18   6  15        4.75      -34.61     50.37 o 
 -16   6  15        4.15       22.50     54.35 o 
 -14   6  15     1109.62     1175.01    152.94 o 
 -12   6  15       24.84       49.44     48.61 o 
 -10   6  15     1859.67     2085.01    124.47 o 
  -8   6  15     1177.40     1229.38    128.61 o 
  -6   6  15      218.31      131.56     73.69 o 
  -4   6  15        1.15      -41.67     98.69 o 
  -2   6  15      156.56      100.47    116.73 o 
   0   6  15      155.15      181.35     66.63 o 
   2   6  15      284.05      263.82     78.26 o 
 -25   7  15       45.10       51.25     83.63 o 
 -23   7  15      282.80      198.97     83.49 o 
 -21   7  15      219.74      159.99     77.91 o 
 -19   7  15       32.05       44.69     59.96 o 
 -17   7  15       25.14       -2.55     54.44 o 
 -15   7  15      410.69      385.55     78.40 o 
 -13   7  15       90.22       42.64     54.29 o 
 -11   7  15     1727.03     1808.03    175.69 o 
  -9   7  15      168.51      125.21     54.83 o 
  -7   7  15        1.45       13.68     46.72 o 
  -5   7  15        6.74      -41.23     56.64 o 
  -3   7  15       12.26      142.26     70.14 o 
  -1   7  15        0.49      -50.92     69.42 o 
   1   7  15       23.97      -83.35     67.37 o 
 -24   8  15       35.43       88.55     86.06 o 
 -22   8  15       87.13       63.75     75.97 o 
 -20   8  15      211.52      261.42     75.47 o 
 -18   8  15        4.62       24.91     62.39 o 
 -16   8  15       22.51       80.44     61.74 o 
 -14   8  15      275.22      156.96     64.04 o 
 -12   8  15     2142.49     2148.86    182.46 o 
 -10   8  15     2485.05     3046.07    169.89 o 
  -8   8  15      516.82      583.94     83.41 o 
  -6   8  15       57.12      128.88     60.20 o 
  -4   8  15        1.56       22.59     70.52 o 
  -2   8  15       80.54      114.73     81.93 o 
   0   8  15      410.41      434.94    113.25 o 
 -23   9  15      105.88      127.17     91.38 o 
 -21   9  15      314.32      151.35     75.93 o 
 -19   9  15      250.49      239.59     76.25 o 
 -17   9  15      125.61       57.23     65.70 o 
 -15   9  15       12.98       42.70     61.52 o 
 -13   9  15     2189.61     2046.52    145.33 o 
 -11   9  15     1689.22     1793.53    133.01 o 
  -9   9  15     3139.00     3027.17    215.17 o 
  -7   9  15      962.66     1295.53    119.99 o 
  -5   9  15       15.07      -11.09     63.77 o 
  -3   9  15      430.62      379.17    136.57 o 
  -1   9  15     1245.72     1399.97    189.14 o 
 -22  10  15       93.84      -70.67     75.02 o 
 -20  10  15       44.75       32.39     71.14 o 
 -18  10  15      109.83       89.36     70.88 o 
 -16  10  15       11.26       45.71     68.33 o 
 -14  10  15      105.09       28.08     65.00 o 
 -12  10  15       45.88       74.09     66.35 o 
 -10  10  15      125.48      156.38     69.22 o 
  -8  10  15      109.37      107.91     73.54 o 
  -6  10  15       15.41       31.82     74.79 o 
  -4  10  15       37.38       55.69     83.02 o 
  -2  10  15      180.10        9.34     99.75 o 
 -21  11  15       42.00       15.48     79.45 o 
 -19  11  15       34.31      -45.29     69.77 o 
 -17  11  15        0.57      -27.02     65.89 o 
 -15  11  15        0.93        8.37     68.46 o 
 -13  11  15      232.41      233.82     78.78 o 
 -11  11  15      359.21      277.34    130.34 o 
  -9  11  15      414.62      469.79     96.86 o 
  -7  11  15       52.01      114.50     98.29 o 
  -5  11  15        2.88      -45.98     75.30 o 
  -3  11  15       98.62      119.47    111.96 o 
 -20  12  15      350.50       74.01     87.91 o 
 -18  12  15      429.55      404.47     94.89 o 
 -16  12  15       15.32      -25.13     69.82 o 
 -14  12  15      183.76      186.21     78.39 o 
 -12  12  15      784.82      744.77    104.50 o 
 -10  12  15     1217.30     1302.11    156.12 o 
  -8  12  15      186.98      232.58    110.38 o 
  -6  12  15        5.88      -64.32     87.45 o 
 -15  13  15        0.26       41.33     79.41 o 
 -13  13  15      192.68      180.55     81.17 o 
 -11  13  15      783.22     1008.02    135.07 o 
  -9  13  15      349.23      240.69    109.79 o 
 -28   0  16      388.97      158.38    246.97 o 
 -26   0  16      425.34      188.14    246.97 o 
 -24   0  16      405.75      518.55    247.19 o 
 -22   0  16     1474.02     1694.57    364.42 o 
 -20   0  16     1025.98      399.99    198.43 o 
 -18   0  16      229.54      204.69    176.28 o 
 -16   0  16      188.75      140.93    174.04 o 
 -14   0  16      915.60      538.01    206.93 o 
 -12   0  16      305.92      266.66    177.17 o 
 -10   0  16     2020.50     2135.42    230.78 o 
  -8   0  16     1580.54     1302.64    204.02 o 
  -6   0  16     1898.53     1795.81    172.84 o 
  -4   0  16     5132.87     5159.43    313.90 o 
  -2   0  16     4081.82     3749.62    396.97 o 
   0   0  16      968.35      807.62    175.79 o 
   2   0  16        7.87       -6.80    136.48 o 
 -27   1  16      175.31      -93.27    147.66 o 
 -25   1  16      289.62      176.73    147.53 o 
 -23   1  16      206.22       27.31    124.07 o 
 -21   1  16      248.14      115.70    181.31 o 
 -19   1  16       16.90       20.70    115.24 o 
 -17   1  16      871.19      810.33    190.71 o 
 -15   1  16      565.68      633.27    166.66 o 
 -13   1  16      106.41      142.49     88.73 o 
 -11   1  16      598.07      536.67    111.71 o 
  -9   1  16     1620.73     1699.23    144.53 o 
  -7   1  16       76.19      115.50     62.21 o 
  -5   1  16      919.57     1056.39    108.49 o 
  -3   1  16      906.65      836.62    107.48 o 
  -1   1  16      593.92      660.46    163.12 o 
   1   1  16      361.16      414.91    110.06 o 
 -28   2  16       14.96      -61.04    115.10 o 
 -26   2  16       50.73       99.15     90.12 o 
 -24   2  16       38.19       15.34     67.43 o 
 -22   2  16      302.54       80.79     97.09 o 
 -20   2  16      265.40      213.13     98.90 o 
 -18   2  16      242.78      143.75    107.38 o 
 -16   2  16      381.02      245.22     94.66 o 
 -14   2  16       32.79       82.63     81.80 o 
 -12   2  16        4.06       -1.19     67.04 o 
 -10   2  16      658.37      734.09    107.00 o 
  -8   2  16      430.63      407.45     86.36 o 
  -6   2  16      181.40      132.18     75.66 o 
  -4   2  16      125.98      141.31     80.72 o 
  -2   2  16       17.28       35.14     73.11 o 
   0   2  16       85.70       81.58     80.06 o 
   2   2  16       19.18       96.80     65.97 o 
 -27   3  16      283.72      258.84    104.24 o 
 -25   3  16      911.57      879.71    240.52 o 
 -23   3  16     1009.75     1011.67    205.44 o 
 -21   3  16     2227.52     2226.46    184.19 o 
 -19   3  16      155.06      170.02     69.48 o 
 -17   3  16      343.97      327.78     69.95 o 
 -15   3  16     1407.33     1261.07    160.15 o 
 -13   3  16     1639.98     1751.45    152.78 o 
 -11   3  16      210.57      202.10     76.60 o 
  -9   3  16       72.36       34.55     66.15 o 
  -7   3  16      163.14      199.12    107.34 o 
  -5   3  16     1246.98     1466.16    146.59 o 
  -3   3  16      848.44     1170.71    204.52 o 
  -1   3  16     1521.83     1596.61    246.17 o 
   1   3  16      595.85      677.80    113.41 o 
 -26   4  16      741.94      946.76    134.08 o 
 -24   4  16      997.90     1157.75    138.40 o 
 -22   4  16      772.74      637.51    105.91 o 
 -20   4  16       30.72       58.04     63.17 o 
 -18   4  16      203.48      279.02     70.54 o 
 -16   4  16     1082.10     1213.76    108.58 o 
 -14   4  16     1650.26     2111.37    208.81 o 
 -12   4  16     1446.56     1373.56    136.51 o 
 -10   4  16      597.57      769.18     98.08 o 
  -8   4  16      112.42       52.39     69.40 o 
  -6   4  16      475.82      613.29    153.36 o 
  -4   4  16       30.43       78.94     80.36 o 
  -2   4  16     1974.80     1744.98    169.80 o 
   0   4  16      516.70      574.74    105.74 o 
   2   4  16        9.70      -14.69     64.76 o 
 -27   5  16      324.20      399.69    112.26 o 
 -25   5  16        7.74       53.37     83.84 o 
 -23   5  16      121.61      155.90     80.88 o 
 -21   5  16      147.21       -1.86     65.46 o 
 -19   5  16      148.29      182.41     70.38 o 
 -17   5  16      304.11      318.41     75.91 o 
 -15   5  16      136.00      129.58     56.62 o 
 -13   5  16       14.15        6.71     46.33 o 
 -11   5  16       87.03      183.21     70.85 o 
  -9   5  16        3.64       42.07     72.44 o 
  -7   5  16        1.43      -38.85     79.44 o 
  -5   5  16      400.85      455.60    145.27 o 
  -3   5  16       15.86       42.25     94.88 o 
  -1   5  16      212.54      179.84     95.47 o 
   1   5  16      134.56       71.28     72.19 o 
 -26   6  16      395.71      254.23    117.40 o 
 -24   6  16      122.86      146.85     87.50 o 
 -22   6  16      347.30      472.90    123.44 o 
 -20   6  16      473.49      269.72     81.41 o 
 -18   6  16       87.91        6.06     64.96 o 
 -16   6  16        2.33       32.46     55.84 o 
 -14   6  16       52.56       -7.33     49.32 o 
 -12   6  16     2526.73     2806.50    270.20 o 
 -10   6  16      137.53      141.69     75.04 o 
  -8   6  16        0.43     -100.30     66.87 o 
  -6   6  16      216.04      211.62    132.21 o 
  -4   6  16      170.78      196.91    137.77 o 
  -2   6  16       11.43       77.92    100.26 o 
   0   6  16      367.32      420.86    103.00 o 
 -25   7  16      701.39      699.63    125.12 o 
 -23   7  16      789.22      503.93    104.75 o 
 -21   7  16      237.94      189.84     80.72 o 
 -19   7  16      291.25      113.46     68.72 o 
 -17   7  16       82.81       47.22     60.94 o 
 -15   7  16      339.36      301.10     70.82 o 
 -13   7  16     3321.86     3623.73    187.56 o 
 -11   7  16     4358.84     4655.57    231.71 o 
  -9   7  16       39.06      109.59     60.71 o 
  -7   7  16       98.85       33.23     93.63 o 
  -5   7  16      522.67      493.06    158.97 o 
  -3   7  16      729.56     1011.87    103.77 o 
  -1   7  16      638.25      849.81    107.10 o 
 -24   8  16      958.17     1177.95    244.78 o 
 -22   8  16       95.87       89.61     82.25 o 
 -20   8  16       25.22       94.78     71.93 o 
 -18   8  16        4.87      -39.96     63.06 o 
 -16   8  16      132.93       55.24     64.55 o 
 -14   8  16      592.97      583.48    140.75 o 
 -12   8  16      829.28      984.14    100.37 o 
 -10   8  16      551.27      670.80    110.49 o 
  -8   8  16       74.49       55.57     56.79 o 
  -6   8  16       77.94      157.45     74.32 o 
  -4   8  16      252.00      252.25     87.97 o 
  -2   8  16      270.12      405.82    213.75 o 
 -23   9  16       45.22      -98.76     79.62 o 
 -21   9  16      143.42      176.48     78.91 o 
 -19   9  16       82.56       -1.46     68.79 o 
 -17   9  16      214.20       86.42     71.17 o 
 -15   9  16      138.15       84.10     69.74 o 
 -13   9  16      391.87      376.62    117.12 o 
 -11   9  16        2.12      -10.49     61.93 o 
  -9   9  16      382.06      314.77     84.05 o 
  -7   9  16       23.13        7.67     60.75 o 
  -5   9  16        0.39      -56.71     76.30 o 
  -3   9  16       11.27       13.39     91.00 o 
 -22  10  16      255.00      122.25    104.08 o 
 -20  10  16      230.64      299.58     85.41 o 
 -18  10  16      113.45      154.02     79.00 o 
 -16  10  16      822.72      809.49    109.07 o 
 -14  10  16     1975.58     2268.55    159.69 o 
 -12  10  16      543.31      731.58    129.09 o 
 -10  10  16      743.90      893.11    111.65 o 
  -8  10  16      252.06      170.68    124.06 o 
  -6  10  16        4.04      -32.90     80.87 o 
  -4  10  16      342.77      369.33    124.38 o 
 -19  11  16        0.31      -29.71     70.81 o 
 -17  11  16      157.41      101.09     79.70 o 
 -15  11  16      511.88      511.20    100.54 o 
 -13  11  16      592.19      781.83    105.61 o 
 -11  11  16      607.28      551.21     97.24 o 
  -9  11  16      224.46      181.56     86.99 o 
  -7  11  16        1.62      -73.07     81.70 o 
 -16  12  16       21.68       78.39     79.35 o 
 -14  12  16        1.15       19.05     79.11 o 
 -12  12  16       17.17       36.40     76.87 o 
 -10  12  16       34.78       49.16     96.58 o 
 -27   1  17      117.32      167.48    176.11 o 
 -25   1  17      118.83      118.52    143.89 o 
 -23   1  17      213.90      193.54    143.91 o 
 -21   1  17      136.20      204.42    208.83 o 
 -19   1  17      327.03      224.60    142.30 o 
 -17   1  17      784.73      963.86    196.53 o 
 -15   1  17      989.51      822.64    140.39 o 
 -13   1  17        6.36      -18.45     80.28 o 
 -11   1  17       20.31       45.88     89.36 o 
  -9   1  17      559.75      565.13    168.00 o 
  -7   1  17      262.12      334.95     91.79 o 
  -5   1  17      964.05     1093.87    136.41 o 
  -3   1  17     1068.39      886.31    115.19 o 
  -1   1  17      202.52      116.42     95.49 o 
 -26   2  17      745.22      567.76    146.81 o 
 -24   2  17      272.97      224.41    114.20 o 
 -22   2  17      110.49       58.46     93.65 o 
 -20   2  17      229.22      125.72     97.29 o 
 -18   2  17     1216.83     1098.58    161.86 o 
 -16   2  17     2819.41     3148.87    287.95 o 
 -14   2  17      431.31      329.92    113.76 o 
 -12   2  17      934.31      685.56    125.84 o 
 -10   2  17       16.74       91.09     85.07 o 
  -8   2  17      336.91      221.51    117.77 o 
  -6   2  17      817.84      895.21    130.45 o 
  -4   2  17     2223.35     2085.68    204.16 o 
  -2   2  17      369.89      368.26    106.26 o 
   0   2  17       29.11      -20.17     98.14 o 
 -27   3  17      369.10      262.61    105.45 o 
 -25   3  17      251.11      222.13     94.25 o 
 -23   3  17      125.80      136.76     81.64 o 
 -21   3  17        3.74       41.26     85.49 o 
 -19   3  17      139.17      113.62     90.86 o 
 -17   3  17      646.78      605.05    132.35 o 
 -15   3  17      238.88      219.34    103.16 o 
 -13   3  17      371.20      252.24    116.45 o 
 -11   3  17      275.99      287.93     88.80 o 
  -9   3  17       19.60      -52.01    104.81 o 
  -7   3  17        9.08        0.66     86.51 o 
  -5   3  17        4.79      -49.22     92.28 o 
  -3   3  17      694.21      797.07    208.98 o 
  -1   3  17        3.74      102.28     93.87 o 
 -26   4  17       46.77       86.65     93.10 o 
 -24   4  17       77.27       37.61     79.70 o 
 -22   4  17       56.02      144.88     77.73 o 
 -20   4  17        0.29      -31.54     62.65 o 
 -18   4  17       18.40      -71.24     56.21 o 
 -16   4  17       81.89       60.25     89.85 o 
 -14   4  17      641.43      521.10    106.16 o 
 -12   4  17      109.53       98.08     77.55 o 
 -10   4  17       12.82      -14.03     70.23 o 
  -8   4  17      240.79      413.10    143.50 o 
  -6   4  17     1742.79     1969.41    205.63 o 
  -4   4  17       15.01      -26.95     94.44 o 
  -2   4  17      245.51      209.13    101.85 o 
 -25   5  17      221.11      350.31    103.84 o 
 -23   5  17      683.01      393.48     99.59 o 
 -21   5  17       14.37       61.29     72.65 o 
 -19   5  17      147.86      199.50     73.10 o 
 -17   5  17     1033.45     1003.34    152.60 o 
 -15   5  17     2181.98     2691.06    291.77 o 
 -13   5  17     1468.48     1500.46    153.34 o 
 -11   5  17      128.91      160.93     76.84 o 
  -9   5  17      570.26      638.09    108.62 o 
  -7   5  17     2421.47     2756.17    293.51 o 
  -5   5  17      245.20      293.73    115.66 o 
  -3   5  17      540.28      444.29    134.76 o 
 -24   6  17       12.11      -12.64     80.07 o 
 -22   6  17        7.62       45.45     78.30 o 
 -20   6  17       11.55       -3.01     68.73 o 
 -18   6  17      836.82      953.93    139.10 o 
 -16   6  17      384.60      410.32     84.81 o 
 -14   6  17      536.75      439.50     68.02 o 
 -12   6  17       16.64        1.76     70.55 o 
 -10   6  17      390.28      374.09    118.82 o 
  -8   6  17      755.73      797.85    178.74 o 
  -6   6  17      255.77      413.95    156.48 o 
  -4   6  17      449.99      363.94    134.50 o 
  -2   6  17       96.17      165.03    210.73 o 
 -23   7  17        0.93       13.63     81.73 o 
 -21   7  17     1538.01     1440.97    172.00 o 
 -19   7  17       82.55       58.71     68.71 o 
 -17   7  17      103.48      126.10     69.06 o 
 -15   7  17        0.20        4.53     59.47 o 
 -13   7  17       75.79       29.07     55.33 o 
 -11   7  17       45.69      116.00     81.08 o 
  -9   7  17       27.36      -13.40     84.20 o 
  -7   7  17       55.96      111.83    199.43 o 
  -5   7  17       71.38       14.36    129.35 o 
  -3   7  17        8.12       46.62    137.92 o 
 -22   8  17      268.70       68.71     84.70 o 
 -20   8  17      203.46      141.74     86.48 o 
 -18   8  17      156.64      237.14     79.37 o 
 -16   8  17      508.19      629.53    105.14 o 
 -14   8  17     1058.26     1408.95    118.05 o 
 -12   8  17      332.45      286.71     70.96 o 
 -10   8  17       20.53      -25.19     53.17 o 
  -8   8  17       97.99      186.45    114.40 o 
  -6   8  17      133.24      165.60    143.93 o 
 -21   9  17       24.28       28.05     87.64 o 
 -19   9  17      204.91      214.33     85.12 o 
 -17   9  17      398.58      321.60    105.36 o 
 -15   9  17     1022.41     1052.87    112.39 o 
 -13   9  17      292.75      246.48     78.92 o 
 -11   9  17      374.32      464.52     86.74 o 
  -9   9  17       70.88       34.50     63.00 o 
  -7   9  17      536.88      700.40    103.39 o 
 -18  10  17       40.61      -13.41     77.86 o 
 -16  10  17      187.18      177.53     86.45 o 
 -14  10  17       19.83       14.20     73.66 o 
 -12  10  17       92.35      158.85     81.82 o 
 -10  10  17       20.35       88.71     75.69 o 
  -8  10  17      106.53      143.76     78.80 o 
 -26   0  18       17.98      -95.30    202.23 o 
 -24   0  18       74.44       71.14    207.60 o 
 -22   0  18      795.32      457.48    233.10 o 
 -20   0  18     2208.06     1631.93    359.94 o 
 -18   0  18     2008.55     2480.22    439.81 o 
 -16   0  18      590.00      713.17    257.71 o 
 -14   0  18       18.04       -5.64    106.89 o 
 -12   0  18      674.92      669.01    162.21 o 
  -6   0  18     1246.51     1178.70    301.33 o 
  -4   0  18      302.98      552.33    252.12 o 
 -25   1  18      126.35       96.95    151.64 o 
 -23   1  18       74.57       86.52    146.50 o 
 -21   1  18      661.01      566.10    134.76 o 
 -19   1  18     1048.37      615.55    137.13 o 
 -17   1  18      319.60      439.90    123.02 o 
 -15   1  18       32.08       15.32     95.94 o 
 -13   1  18       13.56       64.41     93.38 o 
 -11   1  18       37.30      -14.14    108.99 o 
  -9   1  18       94.19       53.02    167.11 o 
  -7   1  18      254.25      343.00    145.62 o 
  -5   1  18      334.21      426.88    124.86 o 
  -3   1  18       51.45       96.99    114.13 o 
 -26   2  18       13.27       22.11    110.76 o 
 -24   2  18      116.92      110.36    117.20 o 
 -22   2  18      178.25       61.85    106.11 o 
 -20   2  18        9.31      -20.98     96.43 o 
 -18   2  18      107.22      120.03    101.11 o 
 -16   2  18      138.01      179.86    108.88 o 
 -14   2  18        4.13      -43.15     87.30 o 
 -12   2  18        4.70     -115.87     83.19 o 
 -10   2  18      248.45      436.35    143.82 o 
  -8   2  18      802.85      879.16    182.85 o 
  -6   2  18      240.06      259.95    162.41 o 
  -4   2  18        2.09       47.19     89.24 o 
 -25   3  18       58.26       90.62    117.42 o 
 -23   3  18        6.80       28.90    102.47 o 
 -21   3  18      265.31      187.16    112.80 o 
 -19   3  18     1366.73     1461.39    190.21 o 
 -17   3  18     1147.04     1317.57    176.65 o 
 -15   3  18      126.72       65.35     94.54 o 
 -13   3  18       13.37       27.71     91.92 o 
 -11   3  18      439.14      645.88    131.57 o 
  -9   3  18      534.86      288.66    180.98 o 
  -7   3  18     1616.99     1805.76    371.10 o 
  -5   3  18      209.03       89.17    111.42 o 
 -24   4  18       51.86      -28.70     81.16 o 
 -22   4  18      344.02      256.72     88.89 o 
 -20   4  18      455.74      387.72    127.11 o 
 -18   4  18      315.62      190.93    135.06 o 
 -16   4  18       22.99      -63.54     97.91 o 
 -14   4  18       44.62       36.10    100.24 o 
 -12   4  18      159.66       30.72     93.65 o 
 -10   4  18      404.61      333.87    323.37 o 
  -8   4  18      546.02      543.28    143.08 o 
  -6   4  18      605.63      495.22    135.47 o 
  -4   4  18      464.83      376.53    132.26 o 
 -23   5  18       11.96       37.33     80.79 o 
 -21   5  18      142.75        9.34     71.97 o 
 -19   5  18      272.73      240.92     83.69 o 
 -17   5  18        0.29        2.10     94.58 o 
 -15   5  18        0.13      -41.93     89.08 o 
 -13   5  18        1.57       -2.43     81.14 o 
 -11   5  18      272.14      296.77    119.77 o 
  -9   5  18      119.58       26.16    130.62 o 
  -7   5  18        0.96      -89.18    116.86 o 
  -5   5  18      870.67      923.82    190.16 o 
 -22   6  18      150.91      185.23     86.87 o 
 -20   6  18       22.65       33.15     75.61 o 
 -18   6  18      127.18      169.22     76.16 o 
 -16   6  18      834.66      829.48     89.83 o 
 -14   6  18        6.44       96.62     89.58 o 
 -12   6  18       95.55       72.45    101.96 o 
 -10   6  18      312.99      353.70    106.28 o 
  -8   6  18      713.99      793.71    301.11 o 
  -6   6  18       48.05       94.01    140.66 o 
 -21   7  18       73.50      139.82     83.45 o 
 -19   7  18      857.61      805.28    113.18 o 
 -17   7  18      879.08      975.08    111.86 o 
 -15   7  18      619.11      622.60     82.14 o 
 -13   7  18       12.60      -71.04     84.03 o 
 -11   7  18      845.94     1099.88    144.82 o 
  -9   7  18     1677.85     1617.26    250.89 o 
  -7   7  18      261.00      259.26    190.15 o 
 -20   8  18      369.53      264.68     94.97 o 
 -18   8  18      357.50      461.73     93.48 o 
 -16   8  18        9.83       75.76     67.66 o 
 -14   8  18       11.03       54.96     63.99 o 
 -12   8  18       40.78       52.17     95.35 o 
 -10   8  18      463.58      458.37    146.59 o 
 -17   9  18       83.82       51.09     78.07 o 
 -15   9  18       41.25      112.00     76.53 o 
 -13   9  18       78.10       91.27     72.66 o 
 -23   1  19      857.30      782.05    291.53 o 
 -21   1  19      772.94      614.16    146.71 o 
 -19   1  19      406.83      486.32    135.33 o 
 -17   1  19       39.22       21.67     97.66 o 
 -15   1  19      148.54      150.49    106.48 o 
 -13   1  19       74.27       26.35     85.74 o 
  -7   1  19       47.89      127.85    143.63 o 
 -22   2  19      511.98      505.42    174.09 o 
 -20   2  19      160.21      155.11    110.61 o 
 -18   2  19        1.90      -48.62     99.72 o 
 -16   2  19       66.51       50.66    105.76 o 
 -14   2  19        5.05       56.72    103.91 o 
 -12   2  19      220.27      261.51    171.13 o 
  -8   2  19      513.21      375.76    161.13 o 
 -23   3  19      353.61      248.75    123.22 o 
 -21   3  19      320.84      176.02    118.98 o 
 -19   3  19        4.31       34.87    109.34 o 
 -17   3  19       91.98       48.58    100.80 o 
 -15   3  19        0.21      -18.72    100.87 o 
 -13   3  19      172.82       81.54    214.53 o 
 -11   3  19      224.05      365.31    210.95 o 
  -9   3  19       64.46      144.36    139.67 o 
 -22   4  19       36.49      -25.77    103.52 o 
 -20   4  19        1.90       99.54    108.58 o 
 -18   4  19      254.50      228.24    121.08 o 
 -16   4  19      105.40       49.28    107.55 o 
 -14   4  19       15.22      -20.80    105.72 o 
 -12   4  19       57.00       84.36    132.50 o 
 -10   4  19      242.43      374.48    220.57 o 
  -8   4  19       87.00      160.10    145.94 o 
 -21   5  19      677.24      493.15    142.45 o 
 -19   5  19      685.84      675.88    154.48 o 
 -17   5  19      777.15      801.15    204.46 o 
 -15   5  19      362.12      424.28    136.16 o 
 -13   5  19     1267.55     1722.56    198.79 o 
 -11   5  19     1407.11     1989.64    378.29 o 
  -9   5  19      414.75      816.75    270.91 o 
 -18   6  19      152.49       27.04    114.29 o 
 -16   6  19      356.74      210.98    124.73 o 
 -14   6  19      395.53      267.93    145.43 o 
 -12   6  19      464.97      509.82    137.20 o 
 -15   7  19        3.11       91.48    100.73 o 
 -20   0  20      123.46      -64.45    128.63 o 
 -18   0  20       28.90       90.90    136.65 o 
 -16   0  20      387.51      512.43    218.34 o 
 -14   0  20     1254.52     1584.60    242.03 o 
 -19   1  20       40.88       32.59    108.75 o 
 -17   1  20      324.13      300.40    130.22 o 
 -15   1  20      816.03      869.24    140.22 o 
 -18   2  20       51.03       19.84    108.28 o 
 -16   2  20       28.85       31.30    109.98 o 
 -14   2  20       17.50       -5.76    126.48 o 
 -17   3  20      397.98      701.98    154.73 o 
 -15   3  20      431.37      508.47    200.11 o 
                                                 
